# Supplementary material for: Isopropyl 3,4,5-trihy­droxy­benzoate
Source: Acta Crystallogr Sect E Struct Rep Online. 2012 Feb 10;68(Pt 3):o650. doi: 10.1107/S1600536812004278 (PMC3295442; doi:10.1107/S1600536812004278)
Supplement: Supplementary file 1 [file e-68-0o650-sup1.cif]

##############################################################################
#                                                                            #
# This CIF contains the data in a paper accepted for publication in          #
# Acta Crystallographica Section E. It conforms to the requirements of       #
# Notes for Authors for Acta Crystallographica Section E, and has been       #
# peer reviewed under the auspices of the IUCr Commission on Journals.       #
#                                                                            #
# Full details of the Crystallographic Information File format               #
# are given in the paper "The Crystallographic Information File (CIF):       #
# a New Standard Archive File for Crystallography" by S. R. Hall, F. H.      #
# Allen and I. D. Brown [Acta Cryst. (1991), A47, 655-685].                  #
#                                                                            #
# The current version of the core CIF dictionary is obtainable from          #
# ftp://ftp.iucr.org/pub/cif_core.dic.                                       #
#                                                                            #
# Software is freely available for graphical display of the structure(s)     #
# in this CIF. For information consult the CIF software page                 #
# http://www.iucr.org/resources/cif/software.                                #
#                                                                            #
# This file may be used for bona fide research purposes within the           #
# scientific community so long as proper attribution is given to the journal # 
# article from which it was obtained.                                        #
#                                                                            #
##############################################################################
data_I
_audit_creation_method     SHELXL-97
_chemical_name_systematic
;
Isopropyl 3,4,5-trihydroxybenzoate
;
_chemical_name_common     'Isopropyl gallate'
_chemical_formula_moiety     'C10 H12 O5'
_chemical_formula_sum     'C10 H12 O5'
_chemical_formula_iupac     'C10 H12 O5'
_chemical_formula_weight     212.20
_chemical_melting_point     396.0(10)
_symmetry_cell_setting     monoclinic
_symmetry_space_group_name_H-M     'P 21/c'
_symmetry_space_group_name_Hall     '-P 2ybc'
loop_
    _symmetry_equiv_pos_as_xyz
    'x, y, z'
    '-x, y+1/2, -z+1/2'
    '-x, -y, -z'
    'x, -y-1/2, z-1/2'
_cell_length_a     19.148(6)
_cell_length_b     4.7030(15)
_cell_length_c     11.571(4)
_cell_angle_alpha     90.00
_cell_angle_beta     90.159(5)
_cell_angle_gamma     90.00
_cell_volume     1042.0(6)
_cell_formula_units_Z     4
_cell_measurement_reflns_used     1697
_cell_measurement_theta_min     3.52
_cell_measurement_theta_max     25.67
_cell_measurement_temperature     296(2)
_exptl_crystal_description     block
_exptl_crystal_colour     colourless
_exptl_crystal_size_max     0.31
_exptl_crystal_size_mid     0.29
_exptl_crystal_size_min     0.21
_exptl_crystal_density_diffrn     1.353
_exptl_crystal_density_meas     ?
_exptl_crystal_density_method     'not measured'
_exptl_crystal_F_000     448
_exptl_absorpt_coefficient_mu     0.109
_exptl_absorpt_correction_type     multi-scan
_exptl_absorpt_process_details     '(SADABS; Sheldrick, 1996)'
_exptl_absorpt_correction_T_min     0.9670
_exptl_absorpt_correction_T_max     0.9771
_exptl_special_details
;
;
_diffrn_ambient_temperature     296(2)
_diffrn_radiation_type     MoK\a
_diffrn_radiation_wavelength     0.71073
_diffrn_radiation_source     'fine-focus sealed tube'
_diffrn_radiation_monochromator     graphite
_diffrn_measurement_device_type     'Bruker APEXII CCD'
_diffrn_measurement_method     '\f and \w scans'
_diffrn_detector_area_resol_mean     ?
_diffrn_reflns_number     5181
_diffrn_reflns_av_R_equivalents     0.0326
_diffrn_reflns_av_sigmaI/netI     0.0354
_diffrn_reflns_theta_min     3.52
_diffrn_reflns_theta_max     26.11
_diffrn_reflns_theta_full     26.11
_diffrn_measured_fraction_theta_max     0.989
_diffrn_measured_fraction_theta_full     0.989
_diffrn_reflns_limit_h_min     -21
_diffrn_reflns_limit_h_max     23
_diffrn_reflns_limit_k_min     -5
_diffrn_reflns_limit_k_max     5
_diffrn_reflns_limit_l_min     -14
_diffrn_reflns_limit_l_max     12
_refine_special_details
;
Refinement of <i>F</i>^2^ against ALL reflections. The weighted <i>R</i>-factor
<i>wR</i> and goodness of fit <i>S</i> are based on <i>F</i>^2^, conventional
<i>R</i>-factors <i>R</i> are based on <i>F</i>, with <i>F</i> set to zero for
negative <i>F</i>^2^. The threshold expression of <i>F</i>^2^ >
\s(<i>F</i>^2^) is used only for calculating <i>R</i>-factors(gt) <i>etc</i>.
and is not relevant to the choice of reflections for refinement.
<i>R</i>-factors based on <i>F</i>^2^ are statistically about twice as large
as those based on <i>F</i>, and <i>R</i>- factors based on ALL data will be
even larger.
;
_reflns_number_total     2055
_reflns_number_gt     1589
_reflns_threshold_expression     I>2sigma(I)
_refine_ls_structure_factor_coef     Fsqd
_refine_ls_matrix_type     full
_refine_ls_R_factor_all     0.0552
_refine_ls_R_factor_gt     0.0424
_refine_ls_wR_factor_gt     0.1233
_refine_ls_wR_factor_ref     0.1324
_refine_ls_goodness_of_fit_ref     1.051
_refine_ls_restrained_S_all     1.051
_refine_ls_number_reflns     2055
_refine_ls_number_parameters     141
_refine_ls_number_restraints     0
_refine_ls_hydrogen_treatment     constr
_refine_ls_weighting_scheme     calc
_refine_ls_weighting_details
         'calc w=1/[\s^2^(Fo^2^)+(0.0778P)^2^+0.0222P] where P=(Fo^2^+2Fc^2^)/3'
_atom_sites_solution_hydrogens     geom
_atom_sites_solution_primary     direct
_atom_sites_solution_secondary     difmap
_refine_ls_shift/su_max     0.000
_refine_ls_shift/su_mean     0.000
_refine_diff_density_max     0.177
_refine_diff_density_min     -0.183
_refine_ls_extinction_method     none
_refine_ls_extinction_coef     ?
loop_
    _atom_type_symbol
    _atom_type_description
    _atom_type_scat_dispersion_real
    _atom_type_scat_dispersion_imag
    _atom_type_scat_source
    'C' 'C' 0.0033 0.0016
                         'International Tables Vol C Tables 4.2.6.8 and 6.1.1.4'
    'H' 'H' 0.0000 0.0000
                         'International Tables Vol C Tables 4.2.6.8 and 6.1.1.4'
    'O' 'O' 0.0106 0.0060
                         'International Tables Vol C Tables 4.2.6.8 and 6.1.1.4'
_computing_data_collection     'APEX2 (Bruker, 2009)'
_computing_cell_refinement     'SAINT (Bruker, 2009)'
_computing_data_reduction     'SAINT (Bruker, 2009)'
_computing_structure_solution     'SHELXS97 (Sheldrick, 2008)'
_computing_structure_refinement     'SHELXL97 (Sheldrick, 2008)'
_computing_molecular_graphics     'SHELXTL (Sheldrick, 2008)'
_computing_publication_material     'SHELXTL (Sheldrick, 2008)'
loop_
    _atom_site_type_symbol
    _atom_site_label
    _atom_site_fract_x
    _atom_site_fract_y
    _atom_site_fract_z
    _atom_site_U_iso_or_equiv
    _atom_site_adp_type
    _atom_site_calc_flag
    _atom_site_refinement_flags
    _atom_site_occupancy
    _atom_site_symmetry_multiplicity
    _atom_site_disorder_assembly
    _atom_site_disorder_group
    O O1 0.46197(5) -0.0043(2) 0.24204(10) 0.0447(3) Uani d . 1 1 . .
    H H1 0.4823 -0.1535 0.2275 0.067 Uiso calc R 1 1 . .
    O O2 0.45282(6) -0.3102(3) 0.04068(10) 0.0478(3) Uani d . 1 1 . .
    H H2 0.4449 -0.3814 -0.0227 0.072 Uiso calc R 1 1 . .
    O O3 0.34242(6) -0.2621(3) -0.09898(9) 0.0485(4) Uani d . 1 1 . .
    H H3 0.3094 -0.2187 -0.1407 0.073 Uiso calc R 1 1 . .
    O O4 0.23999(6) 0.5891(3) 0.25056(9) 0.0462(4) Uani d . 1 1 . .
    O O5 0.18797(6) 0.4562(3) 0.08655(10) 0.0476(4) Uani d . 1 1 . .
    C C1 0.35320(8) 0.2096(3) 0.20035(12) 0.0349(4) Uani d . 1 1 . .
    H H1A 0.3564 0.3109 0.2692 0.042 Uiso calc R 1 1 . .
    C C2 0.40505(7) 0.0233(3) 0.17032(13) 0.0337(4) Uani d . 1 1 . .
    C C3 0.40050(7) -0.1299(3) 0.06846(12) 0.0341(4) Uani d . 1 1 . .
    C C4 0.34216(8) -0.0952(3) -0.00283(12) 0.0339(4) Uani d . 1 1 . .
    C C5 0.29047(8) 0.0934(3) 0.02583(12) 0.0354(4) Uani d . 1 1 . .
    H H5 0.2522 0.1181 -0.0227 0.042 Uiso calc R 1 1 . .
    C C6 0.29573(7) 0.2479(3) 0.12825(12) 0.0329(4) Uani d . 1 1 . .
    C C7 0.24087(8) 0.4472(3) 0.16310(13) 0.0356(4) Uani d . 1 1 . .
    C C8 0.13112(9) 0.6509(4) 0.10811(16) 0.0549(5) Uani d . 1 1 . .
    H H8 0.1488 0.8212 0.1473 0.066 Uiso calc R 1 1 . .
    C C9 0.10338(12) 0.7293(5) -0.0096(2) 0.0821(8) Uani d . 1 1 . .
    H H9A 0.1394 0.8223 -0.0530 0.123 Uiso calc R 1 1 . .
    H H9B 0.0643 0.8552 -0.0012 0.123 Uiso calc R 1 1 . .
    H H9C 0.0888 0.5603 -0.0495 0.123 Uiso calc R 1 1 . .
    C C10 0.07847(11) 0.5047(6) 0.1831(2) 0.0847(8) Uani d . 1 1 . .
    H H10A 0.0618 0.3367 0.1448 0.127 Uiso calc R 1 1 . .
    H H10B 0.0400 0.6308 0.1974 0.127 Uiso calc R 1 1 . .
    H H10C 0.0999 0.4529 0.2552 0.127 Uiso calc R 1 1 . .
loop_
    _atom_site_aniso_label
    _atom_site_aniso_U_11
    _atom_site_aniso_U_22
    _atom_site_aniso_U_33
    _atom_site_aniso_U_12
    _atom_site_aniso_U_13
    _atom_site_aniso_U_23
    O1 0.0373(6) 0.0438(7) 0.0530(7) 0.0058(5) -0.0220(5) -0.0060(5)
    O2 0.0415(7) 0.0523(8) 0.0495(7) 0.0136(6) -0.0065(5) -0.0082(6)
    O3 0.0558(7) 0.0553(8) 0.0344(6) 0.0150(6) -0.0117(5) -0.0108(5)
    O4 0.0429(7) 0.0565(8) 0.0391(7) 0.0089(5) -0.0089(5) -0.0104(5)
    O5 0.0350(6) 0.0611(8) 0.0467(7) 0.0134(5) -0.0145(5) -0.0123(5)
    C1 0.0370(8) 0.0361(9) 0.0315(8) -0.0020(7) -0.0077(6) -0.0006(6)
    C2 0.0293(7) 0.0349(9) 0.0369(8) -0.0032(6) -0.0097(6) 0.0038(6)
    C3 0.0322(8) 0.0332(8) 0.0370(8) 0.0027(6) -0.0023(6) 0.0043(6)
    C4 0.0367(8) 0.0376(9) 0.0274(7) 0.0000(6) -0.0028(6) 0.0007(6)
    C5 0.0333(8) 0.0428(9) 0.0300(8) 0.0003(6) -0.0087(6) 0.0030(6)
    C6 0.0308(7) 0.0370(9) 0.0310(8) -0.0003(6) -0.0044(6) 0.0033(6)
    C7 0.0331(8) 0.0429(9) 0.0308(8) -0.0013(7) -0.0069(6) 0.0018(7)
    C8 0.0375(9) 0.0619(13) 0.0653(12) 0.0159(9) -0.0152(8) -0.0146(10)
    C9 0.0632(13) 0.0969(19) 0.0860(16) 0.0249(13) -0.0316(11) 0.0047(13)
    C10 0.0523(13) 0.120(2) 0.0817(16) 0.0100(13) 0.0083(11) -0.0198(14)
_geom_special_details
;
All e.s.d.'s (except the e.s.d. in the dihedral angle between two l.s. planes)
are estimated using the full covariance matrix. The cell e.s.d.'s are taken
into account individually in the estimation of e.s.d.'s in distances, angles
and torsion angles; correlations between e.s.d.'s in cell parameters are only
used when they are defined by crystal symmetry. An approximate (isotropic)
treatment of cell e.s.d.'s is used for estimating e.s.d.'s involving l.s.
planes.
;
loop_
    _geom_bond_atom_site_label_1
    _geom_bond_atom_site_label_2
    _geom_bond_site_symmetry_2
    _geom_bond_distance
    _geom_bond_publ_flag
    O1 C2 . 1.3741(16) ?
    O1 H1 . 0.8200 ?
    O2 C3 . 1.3519(18) ?
    O2 H2 . 0.8200 ?
    O3 C4 . 1.3616(19) ?
    O3 H3 . 0.8200 ?
    O4 C7 . 1.2122(19) ?
    O5 C7 . 1.3443(17) ?
    O5 C8 . 1.445(2) ?
    C1 C2 . 1.370(2) ?
    C1 C6 . 1.3909(19) ?
    C1 H1A . 0.9300 ?
    C2 C3 . 1.384(2) ?
    C3 C4 . 1.397(2) ?
    C4 C5 . 1.371(2) ?
    C5 C6 . 1.394(2) ?
    C5 H5 . 0.9300 ?
    C6 C7 . 1.465(2) ?
    C8 C10 . 1.499(3) ?
    C8 C9 . 1.506(3) ?
    C8 H8 . 0.9800 ?
    C9 H9A . 0.9600 ?
    C9 H9B . 0.9600 ?
    C9 H9C . 0.9600 ?
    C10 H10A . 0.9600 ?
    C10 H10B . 0.9600 ?
    C10 H10C . 0.9600 ?
loop_
    _geom_angle_atom_site_label_1
    _geom_angle_atom_site_label_2
    _geom_angle_atom_site_label_3
    _geom_angle_site_symmetry_1
    _geom_angle_site_symmetry_3
    _geom_angle
    _geom_angle_publ_flag
    C2 O1 H1 . . 109.5 ?
    C3 O2 H2 . . 109.5 ?
    C4 O3 H3 . . 109.5 ?
    C7 O5 C8 . . 118.22(13) ?
    C2 C1 C6 . . 120.23(14) ?
    C2 C1 H1A . . 119.9 ?
    C6 C1 H1A . . 119.9 ?
    C1 C2 O1 . . 118.78(13) ?
    C1 C2 C3 . . 120.34(13) ?
    O1 C2 C3 . . 120.86(14) ?
    O2 C3 C2 . . 118.96(12) ?
    O2 C3 C4 . . 121.67(13) ?
    C2 C3 C4 . . 119.37(14) ?
    O3 C4 C5 . . 125.10(13) ?
    O3 C4 C3 . . 114.24(14) ?
    C5 C4 C3 . . 120.66(13) ?
    C4 C5 C6 . . 119.51(13) ?
    C4 C5 H5 . . 120.2 ?
    C6 C5 H5 . . 120.2 ?
    C1 C6 C5 . . 119.86(14) ?
    C1 C6 C7 . . 118.98(13) ?
    C5 C6 C7 . . 121.15(13) ?
    O4 C7 O5 . . 121.38(14) ?
    O4 C7 C6 . . 126.39(13) ?
    O5 C7 C6 . . 112.22(13) ?
    O5 C8 C10 . . 108.52(18) ?
    O5 C8 C9 . . 105.25(16) ?
    C10 C8 C9 . . 113.57(18) ?
    O5 C8 H8 . . 109.8 ?
    C10 C8 H8 . . 109.8 ?
    C9 C8 H8 . . 109.8 ?
    C8 C9 H9A . . 109.5 ?
    C8 C9 H9B . . 109.5 ?
    H9A C9 H9B . . 109.5 ?
    C8 C9 H9C . . 109.5 ?
    H9A C9 H9C . . 109.5 ?
    H9B C9 H9C . . 109.5 ?
    C8 C10 H10A . . 109.5 ?
    C8 C10 H10B . . 109.5 ?
    H10A C10 H10B . . 109.5 ?
    C8 C10 H10C . . 109.5 ?
    H10A C10 H10C . . 109.5 ?
    H10B C10 H10C . . 109.5 ?
loop_
    _geom_torsion_atom_site_label_1
    _geom_torsion_atom_site_label_2
    _geom_torsion_atom_site_label_3
    _geom_torsion_atom_site_label_4
    _geom_torsion_site_symmetry_1
    _geom_torsion_site_symmetry_2
    _geom_torsion_site_symmetry_3
    _geom_torsion_site_symmetry_4
    _geom_torsion
    _geom_torsion_publ_flag
    C6 C1 C2 O1 . . . . 178.39(14) ?
    C6 C1 C2 C3 . . . . -0.5(2) ?
    C1 C2 C3 O2 . . . . 179.39(13) ?
    O1 C2 C3 O2 . . . . 0.6(2) ?
    C1 C2 C3 C4 . . . . -0.7(2) ?
    O1 C2 C3 C4 . . . . -179.53(13) ?
    O2 C3 C4 O3 . . . . 1.6(2) ?
    C2 C3 C4 O3 . . . . -178.31(14) ?
    O2 C3 C4 C5 . . . . -178.57(14) ?
    C2 C3 C4 C5 . . . . 1.5(2) ?
    O3 C4 C5 C6 . . . . 178.66(14) ?
    C3 C4 C5 C6 . . . . -1.2(2) ?
    C2 C1 C6 C5 . . . . 0.8(2) ?
    C2 C1 C6 C7 . . . . 179.57(13) ?
    C4 C5 C6 C1 . . . . 0.0(2) ?
    C4 C5 C6 C7 . . . . -178.73(13) ?
    C8 O5 C7 O4 . . . . 3.0(2) ?
    C8 O5 C7 C6 . . . . -178.08(14) ?
    C1 C6 C7 O4 . . . . 0.5(2) ?
    C5 C6 C7 O4 . . . . 179.19(16) ?
    C1 C6 C7 O5 . . . . -178.35(13) ?
    C5 C6 C7 O5 . . . . 0.4(2) ?
    C7 O5 C8 C10 . . . . -87.29(19) ?
    C7 O5 C8 C9 . . . . 150.82(17) ?
loop_
    _geom_hbond_atom_site_label_D
    _geom_hbond_atom_site_label_H
    _geom_hbond_atom_site_label_A
    _geom_hbond_site_symmetry_A
    _geom_hbond_distance_DH
    _geom_hbond_distance_HA
    _geom_hbond_distance_DA
    _geom_hbond_angle_DHA
    _geom_hbond_publ_flag
    O1 H1 O1 2_645 0.820 1.996 2.772(2) 158 yes
    O3 H3 O4 4_565 0.820 1.927 2.742(2) 173 yes
_iucr_refine_instructions_details
;
TITL xb5382 in P2(1)/c
CELL 0.71073  19.1480   4.7030  11.5715  90.000  90.159  90.000
ZERR   4.00   0.0058   0.0015   0.0035   0.000   0.005   0.000
LATT 1
SYMM -X, 0.5+Y, 0.5-Z
SFAC C  H  O
UNIT 40  48  20
L.S. 20
ACTA
BOND $h
FMAP 2
PLAN 20
SIZE 0.309 0.286 0.213
CONF
HTAB
omit 1 0 0
omit 2 0 0
TEMP 23.000
WGHT    0.077800    0.022200
FVAR       0.26739
MOLE 1
O1    3    0.461968   -0.004312    0.242043    11.00000    0.03732    0.04382 =
         0.05297   -0.00601   -0.02204    0.00576
AFIX 147
H1    2    0.482307   -0.153467    0.227507    11.00000   -1.50000
AFIX   0
O2    3    0.452821   -0.310201    0.040677    11.00000    0.04148    0.05234 =
         0.04948   -0.00816   -0.00648    0.01360
AFIX 147
H2    2    0.444890   -0.381408   -0.022699    11.00000   -1.50000
AFIX   0
O3    3    0.342416   -0.262056   -0.098980    11.00000    0.05583    0.05527 =
         0.03439   -0.01080   -0.01166    0.01500
AFIX 147
H3    2    0.309422   -0.218655   -0.140722    11.00000   -1.50000
AFIX   0
O4    3    0.239990    0.589066    0.250556    11.00000    0.04286    0.05646 =
         0.03912   -0.01043   -0.00895    0.00888
O5    3    0.187975    0.456192    0.086552    11.00000    0.03500    0.06111 =
         0.04666   -0.01234   -0.01453    0.01339
C1    1    0.353204    0.209630    0.200351    11.00000    0.03701    0.03614 =
         0.03145   -0.00061   -0.00774   -0.00203
AFIX  43
H1A   2    0.356440    0.310884    0.269192    11.00000   -1.20000
AFIX   0
C2    1    0.405052    0.023312    0.170325    11.00000    0.02932    0.03486 =
         0.03689    0.00382   -0.00967   -0.00324
C3    1    0.400504   -0.129924    0.068465    11.00000    0.03222    0.03316 =
         0.03696    0.00430   -0.00234    0.00270
C4    1    0.342161   -0.095168   -0.002829    11.00000    0.03674    0.03760 =
         0.02737    0.00074   -0.00284    0.00001
C5    1    0.290466    0.093426    0.025830    11.00000    0.03331    0.04281 =
         0.02998    0.00297   -0.00865    0.00030
AFIX  43
H5    2    0.252154    0.118113   -0.022714    11.00000   -1.20000
AFIX   0
C6    1    0.295732    0.247930    0.128251    11.00000    0.03078    0.03700 =
         0.03102    0.00335   -0.00441   -0.00033
C7    1    0.240866    0.447230    0.163097    11.00000    0.03313    0.04291 =
         0.03079    0.00176   -0.00693   -0.00133
C8    1    0.131117    0.650863    0.108105    11.00000    0.03749    0.06191 =
         0.06530   -0.01463   -0.01521    0.01587
AFIX  13
H8    2    0.148773    0.821155    0.147284    11.00000   -1.20000
AFIX   0
C9    1    0.103377    0.729251   -0.009567    11.00000    0.06320    0.09693 =
         0.08597    0.00468   -0.03155    0.02494
AFIX 137
H9A   2    0.139381    0.822256   -0.053041    11.00000   -1.50000
H9B   2    0.064258    0.855182   -0.001215    11.00000   -1.50000
H9C   2    0.088810    0.560282   -0.049454    11.00000   -1.50000
AFIX   0
C10   1    0.078474    0.504674    0.183128    11.00000    0.05229    0.12028 =
         0.08166   -0.01978    0.00831    0.01003
AFIX 137
H10A  2    0.061804    0.336694    0.144831    11.00000   -1.50000
H10B  2    0.040020    0.630764    0.197362    11.00000   -1.50000
H10C  2    0.099885    0.452945    0.255237    11.00000   -1.50000
HKLF 4
REM  xb5382 in P2(1)/c
REM R1 =  0.0424 for   1589 Fo > 4sig(Fo)  and  0.0552 for all   2055 data
REM    141 parameters refined using      0 restraints
END
;
data_global
_journal_date_recd_electronic     2012-01-24
_journal_date_accepted     2012-02-01
_journal_name_full     'Acta Crystallographica, Section E'
_journal_year     2012
_journal_volume     68
_journal_issue      3
_journal_page_first     o650
_journal_page_last     o650
_journal_paper_category     QO
_journal_paper_doi     10.1107/S1600536812004278
_journal_coeditor_code     MW2052
_publ_contact_author_name     'Professor Xiao-Hui Zheng'
_publ_contact_author_address
;
College of Life Sciences, Northwest University
Xi'an 710069
People's Republic of China
;
_publ_contact_author_email     zhengxh@nwu.edu.cn
_publ_contact_author_fax     '86-29-88302686'
_publ_contact_author_phone     '86-29-88302686'
_publ_section_title
;
Isopropyl 3,4,5-trihydroxybenzoate
;
loop_
    _publ_author_name
    _publ_author_address
    'Lan, Wei'
;
College of Life Sciences, Northwest University
Xi'an 710069
People's Republic of China
;
    'Shen, Xu-Ji'
;
College of Life Sciences, Northwest University
Xi'an 710069
People's Republic of China
;
    'Xiao, Chao-Ni'
;
College of Life Sciences, Northwest University
Xi'an 710069
People's Republic of China
;
    'Wang, Shi-Xiang'
;
College of Life Sciences, Northwest University
Xi'an 710069
People's Republic of China
;
    'Zheng, Xiao-Hui'
;
College of Life Sciences,
and Resource Biology and Biotechnology in Western China,
Ministry of Education Key Laboratory of Northwest University
Xi'an 710069
People's Republic of China
;
