# Supplementary material for: Isopropyl 3,4,5-trihy­droxy­benzoate
Source: Acta Crystallogr Sect E Struct Rep Online. 2012 Feb 10;68(Pt 3):o650. doi: 10.1107/S1600536812004278 (PMC3295442; doi:10.1107/S1600536812004278)
Supplement: Supplementary file 2 [file e-68-0o650-Isup2.hkl]

# 
# h,k,l, Fc-squared, Fo-squared, sigma(Fo-squared) and status flag 
# 
data_I
_shelx_title ' xb5382 in P2(1)/c' 
_shelx_refln_list_code          4 
_shelx_F_calc_maximum      119.33 
_exptl_crystal_F_000       448.00 
_reflns_d_resolution_high  0.8075 
 
loop_ 
 _symmetry_equiv_pos_as_xyz 
 'x, y, z' 
 '-x, y+1/2, -z+1/2' 
 '-x, -y, -z' 
 'x, -y-1/2, z-1/2' 
 
_cell_length_a    19.1480 
_cell_length_b     4.7030 
_cell_length_c    11.5715 
_cell_angle_alpha  90.000 
_cell_angle_beta   90.159 
_cell_angle_gamma  90.000 
 
_shelx_F_squared_multiplier     1.000 
 
loop_ 
 _refln_index_h 
 _refln_index_k 
 _refln_index_l 
 _refln_F_squared_calc 
 _refln_F_squared_meas 
 _refln_F_squared_sigma 
 _refln_observed_status 
   4   0   0     1221.81     1013.31     20.40 o 
   5   0   0     1163.08      963.46     19.56 o 
   6   0   0      591.32      519.72     20.55 o 
   7   0   0      352.65      391.62      6.95 o 
   8   0   0      103.24      111.50      3.49 o 
   9   0   0     1629.79     1458.24     23.79 o 
  10   0   0      684.76      614.82     12.08 o 
  11   0   0      427.95      399.20      7.51 o 
  12   0   0        0.80        0.59      0.72 o 
  13   0   0       55.31       57.35      2.11 o 
  14   0   0      241.79      232.33      5.17 o 
  15   0   0      180.61      177.70      7.60 o 
  16   0   0      210.40      230.88      7.01 o 
  17   0   0     1046.44     1085.33     24.14 o 
  18   0   0      117.08      131.76      8.67 o 
  19   0   0     1236.56     1322.89     43.78 o 
  20   0   0      417.93      467.17     19.58 o 
  21   0   0        2.16        5.18      2.94 o 
  22   0   0        1.36        3.22      3.08 o 
  23   0   0       20.19       27.41      5.45 o 
   1   1   0      923.47      775.34     12.22 o 
   2   1   0       48.64       46.16      2.38 o 
   3   1   0     5010.20     4700.27    102.32 o 
   4   1   0      617.65      597.59     10.47 o 
   5   1   0        0.00        0.22      0.21 o 
   6   1   0      392.24      323.01      4.66 o 
   7   1   0       25.11       34.73      0.96 o 
   8   1   0     1423.45     1367.92     17.50 o 
   9   1   0      741.03      764.85     10.26 o 
  10   1   0      656.95      640.87      8.87 o 
  11   1   0      261.24      237.44      8.25 o 
  12   1   0        1.26        1.85      0.46 o 
  13   1   0      153.90      148.24      3.06 o 
  14   1   0       52.99       56.66      2.19 o 
  15   1   0       85.05       83.92      2.69 o 
  16   1   0      324.41      313.40      6.25 o 
  17   1   0      167.56      176.28      5.93 o 
  18   1   0        3.78        4.78      0.99 o 
  19   1   0        1.10        2.59      1.17 o 
  20   1   0        1.02        3.47      1.20 o 
  21   1   0        1.03        0.53      1.65 o 
  22   1   0        1.02        2.52      3.22 o 
  23   1   0        6.96        5.87      3.64 o 
   0   2   0       80.12       78.05      3.78 o 
   1   2   0       59.36       50.74      3.01 o 
   2   2   0        0.13        0.31      0.37 o 
   3   2   0     1602.97     1592.46     32.68 o 
   4   2   0     1182.56      818.71    268.76 o 
   5   2   0     1050.07     1125.36     18.75 o 
   6   2   0     1001.78     1081.81     18.11 o 
   7   2   0       42.55       40.46      1.50 o 
   8   2   0       36.40       33.44      2.59 o 
   9   2   0      192.11      187.50      4.79 o 
  10   2   0      111.58      127.89      3.91 o 
  11   2   0       14.25       15.03      1.49 o 
  12   2   0       91.45       94.08      4.93 o 
  13   2   0      123.97      132.44      4.72 o 
  14   2   0      232.44      225.77     10.36 o 
  15   2   0       84.71       77.90      4.04 o 
  16   2   0       14.87       16.00      1.62 o 
  17   2   0       14.50       17.84      1.75 o 
  18   2   0       50.30       52.84      2.83 o 
  19   2   0       12.43       13.70      1.91 o 
  20   2   0       28.06       36.66      3.66 o 
  21   2   0       13.68       18.04      3.50 o 
  22   2   0       16.72       23.50      4.48 o 
   1   3   0        3.46        2.17      0.79 o 
   2   3   0       85.95       93.36      3.35 o 
   3   3   0        1.18        0.26      0.72 o 
   4   3   0       49.60       58.32      4.09 o 
   5   3   0        0.03        0.46      0.62 o 
   6   3   0       19.02       23.14      2.45 o 
   7   3   0       70.64       82.70      4.04 o 
   8   3   0        0.07       -0.77      0.80 o 
   9   3   0       37.30       41.88      6.78 o 
  10   3   0       47.39       43.60      7.06 o 
  11   3   0       15.11       15.67      1.75 o 
  12   3   0       38.22       38.96      2.73 o 
  13   3   0       11.11       11.02      1.58 o 
  14   3   0        2.60        3.51      1.12 o 
  15   3   0       18.32       14.77      2.09 o 
  16   3   0        2.96        1.62      1.21 o 
  17   3   0        1.12        0.22      1.31 o 
  18   3   0        1.72        3.87      1.61 o 
  19   3   0        0.92        1.59      1.40 o 
  20   3   0        0.33        0.10      1.14 o 
   0   4   0      113.97      122.11      6.71 o 
   1   4   0       48.32       49.73      2.89 o 
   2   4   0       20.37       24.13      2.19 o 
   3   4   0        0.19        0.62      1.19 o 
   4   4   0        0.17       -0.30      1.24 o 
   5   4   0       17.49       19.67      2.69 o 
   6   4   0       33.76       41.09      7.69 o 
   7   4   0       26.98       26.09      3.15 o 
   8   4   0       63.00       65.04      4.88 o 
   9   4   0       17.02       20.56      2.86 o 
  10   4   0        0.00       -1.10      1.10 o 
  11   4   0       71.35       66.40      3.87 o 
  12   4   0       12.68       10.99      1.87 o 
  13   4   0        2.06       -0.34      1.27 o 
  14   4   0        0.77        2.31      1.48 o 
  15   4   0        0.64        1.33      1.89 o 
  16   4   0       20.78       15.26      2.62 o 
  17   4   0       15.00       11.47      3.64 o 
   1   5   0       77.70       94.06      4.95 o 
   2   5   0        3.56        5.85      2.15 o 
   3   5   0        0.12       -1.06      1.60 o 
   4   5   0       20.48       22.62      5.87 o 
   5   5   0        6.13        6.66      2.17 o 
   6   5   0        0.93        1.68      1.94 o 
   7   5   0       11.03       10.43      2.50 o 
   8   5   0       69.28       64.95      5.41 o 
   9   5   0       20.56       15.67      3.78 o 
  10   5   0        0.37        1.53      1.57 o 
  11   5   0       19.55       10.49      2.65 o 
  12   5   0       13.94        8.39      3.78 o 
 -23   1   1       10.20       16.61      3.12 o 
 -22   1   1       47.06       58.62      5.13 o 
 -21   1   1       16.34       18.90      3.01 o 
 -20   1   1      319.45      337.86     10.91 o 
 -19   1   1       17.58       17.17      2.02 o 
 -18   1   1       23.79       22.48      2.14 o 
 -17   1   1      122.78      120.56      3.51 o 
 -16   1   1      133.86      133.60      3.67 o 
 -15   1   1      104.72      103.83      3.10 o 
 -14   1   1       15.65       17.76      1.42 o 
 -13   1   1        3.74        3.34      0.93 o 
 -12   1   1        0.15        0.36      0.36 o 
 -11   1   1       42.40       39.21      1.38 o 
 -10   1   1       10.13        9.79      0.51 o 
  -9   1   1      193.07      208.38      3.03 o 
  -8   1   1      651.52      670.70     13.08 o 
  -7   1   1     1518.07     1449.55     24.43 o 
  -6   1   1      749.88      751.17     13.20 o 
  -5   1   1      338.69      327.65      6.39 o 
  -4   1   1     1240.89     1139.87     19.28 o 
  -3   1   1    11731.01    10669.31    146.63 o 
  -2   1   1     5442.06     5114.39    124.15 o 
  -1   1   1     6836.06     6492.04    131.77 o 
   0   1   1       20.39       20.64      1.07 o 
   1   1   1        8.36       11.58      1.54 o 
   2   1   1     4434.15     4251.53     66.50 o 
   3   1   1       34.28       26.06      2.69 o 
   4   1   1       56.45       52.05      1.85 o 
   5   1   1       17.53       23.10      1.75 o 
   6   1   1      782.28      761.28     13.01 o 
   7   1   1      183.69      171.55      3.21 o 
   8   1   1        1.34        1.18      0.30 o 
   9   1   1      155.77      161.90      2.60 o 
  10   1   1      301.82      307.74      4.32 o 
  11   1   1     1373.92     1360.00     16.07 o 
  12   1   1       27.10       34.10      1.12 o 
  13   1   1        1.38        2.41      0.53 o 
  14   1   1      304.54      290.00      5.00 o 
  15   1   1       38.65       37.43      1.67 o 
  16   1   1      690.27      692.70     11.66 o 
  17   1   1      608.91      625.96     10.86 o 
  18   1   1       35.35       40.98      2.37 o 
  19   1   1       43.36       47.34      3.60 o 
  20   1   1       77.18       84.60      4.91 o 
  21   1   1        5.63        3.83      1.65 o 
  22   1   1        2.95        7.55      3.64 o 
  23   1   1        0.58       -0.14      2.52 o 
 -22   2   1        0.03        0.56      1.60 o 
 -21   2   1        2.34        4.44      3.08 o 
 -20   2   1        0.05        0.42      1.03 o 
 -19   2   1        5.13        6.13      1.28 o 
 -18   2   1        1.18        1.59      0.95 o 
 -17   2   1        4.19        6.04      1.22 o 
 -16   2   1        0.08       -0.46      0.73 o 
 -15   2   1        6.52        6.27      1.15 o 
 -14   2   1       35.37       41.66      2.44 o 
 -13   2   1      333.92      326.69      7.46 o 
 -12   2   1       33.00       31.74      2.02 o 
 -11   2   1      108.80      117.80      3.38 o 
 -10   2   1      106.34      118.61      3.82 o 
  -9   2   1       17.19       23.28      4.06 o 
  -8   2   1      164.57      141.81      4.80 o 
  -7   2   1        2.94        0.84      1.05 o 
  -6   2   1      783.99      869.43     17.05 o 
  -5   2   1      457.11      520.61      9.39 o 
  -4   2   1        4.74        4.94      0.64 o 
  -3   2   1        0.87        1.79      0.52 o 
  -2   2   1      165.49      167.22      3.92 o 
  -1   2   1        0.53       -0.17      0.32 o 
   0   2   1      188.38      196.74      5.09 o 
   1   2   1        0.54        3.44      4.41 o 
   2   2   1       18.91       16.47      6.01 o 
   3   2   1       45.35       38.41      1.63 o 
   4   2   1       80.15       85.29      2.53 o 
   5   2   1      131.80      114.83      5.45 o 
   6   2   1     1815.68     1866.05     29.58 o 
   7   2   1       26.31       31.18      4.52 o 
   8   2   1      127.53      124.62      2.83 o 
   9   2   1      166.91      154.55      6.56 o 
  10   2   1       94.21       76.99      2.73 o 
  11   2   1        6.41        8.81      1.21 o 
  12   2   1        0.30        0.70      0.75 o 
  13   2   1      234.58      252.66     15.71 o 
  14   2   1      198.18      209.08     12.80 o 
  15   2   1        6.16        7.74      1.29 o 
  16   2   1        3.76        3.29      1.17 o 
  17   2   1       14.99       12.76      1.95 o 
  18   2   1       16.72       14.59      2.07 o 
  19   2   1        3.62        4.93      1.47 o 
  20   2   1        0.63        1.43      1.13 o 
  21   2   1        8.50        9.94      2.03 o 
  22   2   1        0.70        0.42      1.68 o 
 -20   3   1       13.12       14.44      2.47 o 
 -19   3   1        4.23        1.68      1.40 o 
 -18   3   1       21.50       17.02      2.81 o 
 -17   3   1       53.97       53.49      3.57 o 
 -16   3   1       16.53       19.86      2.22 o 
 -15   3   1        7.02        7.91      1.57 o 
 -14   3   1        2.84        6.22      1.43 o 
 -13   3   1        8.56        7.44      1.39 o 
 -12   3   1       95.33       94.98      4.50 o 
 -11   3   1       41.34       40.13      3.36 o 
 -10   3   1       65.53       64.51      3.74 o 
  -9   3   1      307.04      321.92     24.13 o 
  -8   3   1        1.72        2.56      1.31 o 
  -7   3   1      215.34      232.85     18.67 o 
  -6   3   1      356.70      384.08     25.11 o 
  -5   3   1        4.00        4.07      1.37 o 
  -4   3   1      207.98      204.45      6.24 o 
  -3   3   1       33.65       31.55      1.91 o 
  -2   3   1       60.39       62.46      4.04 o 
  -1   3   1       89.54       80.00      2.86 o 
   0   3   1        0.37       -0.31      0.54 o 
   1   3   1        6.92        6.26      1.33 o 
   2   3   1      439.66      446.03     10.78 o 
   3   3   1      361.74      399.44      8.27 o 
   4   3   1      184.12      181.81      4.72 o 
   5   3   1      409.04      413.38      8.47 o 
   6   3   1      233.68      225.75      9.65 o 
   7   3   1       24.98       30.96      2.75 o 
   8   3   1        7.62        5.86      1.19 o 
   9   3   1       10.30       13.36      1.61 o 
  10   3   1       81.92       84.24      4.31 o 
  11   3   1       37.71       32.39      2.39 o 
  12   3   1        0.24        0.42      0.81 o 
  13   3   1       19.47       17.36      2.35 o 
  14   3   1        0.79       -0.01      0.97 o 
  15   3   1       19.19       19.69      2.59 o 
  16   3   1       27.44       25.39      6.85 o 
  17   3   1        0.77        0.94      1.21 o 
  18   3   1        0.00       -0.53      0.94 o 
  19   3   1       14.49       18.46      2.72 o 
  20   3   1       33.86       36.99      3.70 o 
 -17   4   1        0.98        3.22      2.52 o 
 -16   4   1        0.00        0.08      1.31 o 
 -15   4   1        8.91        8.32      3.64 o 
 -14   4   1        5.07        3.49      1.45 o 
 -13   4   1       10.22        8.46      1.93 o 
 -12   4   1       56.85       57.03      4.83 o 
 -11   4   1      152.55      131.18      7.55 o 
 -10   4   1       55.78       52.77      4.69 o 
  -9   4   1        9.46       12.30      4.83 o 
  -8   4   1       97.34       93.75      5.17 o 
  -7   4   1       85.02       91.94      5.04 o 
  -6   4   1       22.55       23.78      3.05 o 
  -5   4   1        2.24        3.22      1.52 o 
  -4   4   1       15.61       18.93      2.75 o 
  -3   4   1       24.95       23.96      3.06 o 
  -2   4   1        0.25        0.28      0.96 o 
  -1   4   1       80.73       80.04      3.62 o 
   0   4   1       17.15       21.72      2.12 o 
   1   4   1       79.05       78.57      3.33 o 
   2   4   1        0.87        0.88      1.20 o 
   3   4   1        0.97        1.70      1.03 o 
   4   4   1       48.66       54.10      4.16 o 
   5   4   1        2.77        2.03      1.54 o 
   6   4   1       25.91       26.32      2.96 o 
   7   4   1       31.72       28.87      3.19 o 
   8   4   1      143.90      147.28      5.10 o 
   9   4   1       59.74       68.87      7.08 o 
  10   4   1       12.91       13.00      2.59 o 
  11   4   1        0.48       -0.85      0.85 o 
  12   4   1        6.88        6.52      2.45 o 
  13   4   1        0.51        1.68      2.80 o 
  14   4   1        0.96        0.80      1.47 o 
  15   4   1       23.47       20.37      5.11 o 
  16   4   1       30.60       24.13      3.12 o 
  17   4   1        0.96       -0.42      2.10 o 
 -12   5   1        0.63        1.40      2.66 o 
 -11   5   1       13.31       16.32      3.09 o 
 -10   5   1        1.37        0.51      2.04 o 
  -9   5   1        7.97       11.35      2.69 o 
  -8   5   1        0.84        3.10      2.01 o 
  -7   5   1        0.39       -0.15      2.24 o 
  -6   5   1        1.92        2.26      1.96 o 
  -5   5   1       19.52       32.97      4.02 o 
  -4   5   1        3.14        4.70      2.09 o 
  -3   5   1        1.65        2.82      1.91 o 
  -2   5   1       11.79       12.92      2.79 o 
  -1   5   1       89.84       99.08      5.64 o 
   0   5   1       77.76       79.45      6.63 o 
   1   5   1        2.78        5.71      2.76 o 
   2   5   1       38.78       43.52      3.63 o 
   3   5   1       14.90       17.79      2.89 o 
   4   5   1        4.30        2.90      1.98 o 
   5   5   1        1.69       -0.46      1.57 o 
   6   5   1        2.55        1.87      1.86 o 
   7   5   1        0.78        1.97      1.65 o 
   8   5   1       59.70       62.28      6.78 o 
   9   5   1       54.56       54.67      8.11 o 
  10   5   1        0.08        1.19      1.55 o 
  11   5   1        0.00       -0.85      1.53 o 
  12   5   1        1.76        3.36      2.94 o 
 -23   0   2       35.42       41.96      6.71 o 
 -22   0   2       22.07       27.13      5.32 o 
 -21   0   2        2.39        2.80      2.80 o 
 -20   0   2        0.50        2.80      2.52 o 
 -19   0   2      329.73      347.30     15.53 o 
 -18   0   2     1145.76     1213.65     40.00 o 
 -17   0   2        0.52        1.54      1.82 o 
 -16   0   2       12.21       13.71      2.94 o 
 -15   0   2        0.08        0.00      1.40 o 
 -14   0   2       30.19       34.22      2.35 o 
 -13   0   2      634.53      579.11     13.34 o 
 -12   0   2      576.45      545.27     12.52 o 
 -11   0   2     1037.13      886.82     70.42 o 
 -10   0   2       80.48       37.63      2.38 o 
  -9   0   2      346.02      144.63      5.32 o 
  -8   0   2       14.39        5.59      2.10 o 
  -7   0   2      370.59      361.65      8.16 o 
  -6   0   2      403.68      390.94      8.62 o 
  -5   0   2      269.92      250.59      5.81 o 
  -4   0   2     7948.83     7739.74    152.18 o 
  -3   0   2     1337.07     1354.41     44.69 o 
  -2   0   2       97.08      107.30      6.15 o 
   0   0   2      287.33      266.45      7.69 o 
   1   0   2     8169.74     7532.55    142.70 o 
   2   0   2      414.38      374.99      8.95 o 
   3   0   2      132.82      119.41      2.86 o 
   4   0   2       45.56       47.91      1.57 o 
   5   0   2     2943.13     2770.74     43.75 o 
   6   0   2     1512.95     1426.24     23.02 o 
   7   0   2     1736.32     1575.92     25.46 o 
   8   0   2     3835.47     3910.61     61.98 o 
   9   0   2      495.01      522.43      9.31 o 
  10   0   2     1652.54     1655.24     27.06 o 
  11   0   2       46.91       66.06      4.99 o 
  12   0   2        0.01        1.29      0.43 o 
  13   0   2      480.44      453.63      8.69 o 
  14   0   2        8.67       11.31      1.14 o 
  15   0   2      130.04      124.38      3.54 o 
  16   0   2        3.56        1.98      0.72 o 
  17   0   2      315.57      314.43      9.04 o 
  18   0   2       59.25       63.47      3.66 o 
  19   0   2       67.37       68.82      4.76 o 
  20   0   2      128.96      133.58      7.13 o 
 -23   1   2       15.69       25.02      3.70 o 
 -22   1   2      125.72      146.17      7.05 o 
 -21   1   2       45.85       54.67      4.86 o 
 -20   1   2       54.64       64.64      5.04 o 
 -19   1   2       58.91       67.97      8.74 o 
 -18   1   2       10.95       13.74      1.82 o 
 -17   1   2        0.14       -0.13      0.71 o 
 -16   1   2        0.92        0.49      0.74 o 
 -15   1   2       57.12       55.65      2.39 o 
 -14   1   2        2.34        3.54      0.83 o 
 -13   1   2      118.96      105.62      3.03 o 
 -12   1   2      440.07      435.98      7.79 o 
 -11   1   2        4.68        4.62      0.80 o 
 -10   1   2       21.22       22.81      1.29 o 
  -9   1   2      141.76      139.32      2.98 o 
  -8   1   2     1750.52     1795.08     30.19 o 
  -7   1   2      150.24      144.41      3.62 o 
  -6   1   2      380.34      367.88      7.22 o 
  -5   1   2     1579.15     1541.30     21.68 o 
  -4   1   2        9.95       12.06      0.58 o 
  -3   1   2    14239.21    13517.09    184.85 o 
  -2   1   2     5663.53     5508.80    136.94 o 
  -1   1   2      265.37      211.29      4.13 o 
   0   1   2     1324.25     1356.49     34.22 o 
   1   1   2     1777.86     1754.32     27.31 o 
   2   1   2      336.59      326.74      5.84 o 
   3   1   2      180.66      194.81      3.82 o 
   4   1   2        5.17        9.86      1.11 o 
   5   1   2       42.78       45.22      2.70 o 
   6   1   2     1091.60     1080.77     15.31 o 
   7   1   2      896.38      856.37     12.37 o 
   8   1   2      321.51      319.69      5.24 o 
   9   1   2       39.43       43.09      2.52 o 
  10   1   2       10.00        8.65      0.71 o 
  11   1   2      207.59      209.11      4.77 o 
  12   1   2       45.42       50.92      1.85 o 
  13   1   2       86.57       83.34      2.21 o 
  14   1   2      157.83      153.76      3.28 o 
  15   1   2      146.13      141.23      3.20 o 
  16   1   2      121.12      117.01      3.33 o 
  17   1   2      543.25      556.21      9.70 o 
  18   1   2       42.36       43.77      2.64 o 
  19   1   2        3.83        6.50      2.13 o 
  20   1   2        1.38        3.40      1.46 o 
  21   1   2        0.22        2.93      1.40 o 
  22   1   2        5.64        2.94      1.82 o 
 -22   2   2        1.63        4.20      2.80 o 
 -21   2   2        0.68        3.12      2.08 o 
 -20   2   2       11.88       11.76      1.95 o 
 -19   2   2        0.45        0.85      0.87 o 
 -18   2   2       10.78       11.46      1.57 o 
 -17   2   2        0.71        1.60      0.97 o 
 -16   2   2       58.33       60.67      2.85 o 
 -15   2   2       35.03       30.03      2.81 o 
 -14   2   2       15.44       16.51      1.67 o 
 -13   2   2        4.77        4.65      1.02 o 
 -12   2   2       27.14       31.47      2.67 o 
 -11   2   2      133.38      135.87      4.27 o 
 -10   2   2      129.94      132.66      5.43 o 
  -9   2   2      611.99      627.25     12.38 o 
  -8   2   2      167.73      164.87      8.13 o 
  -7   2   2       52.05       58.52      2.62 o 
  -6   2   2     2757.67     2773.02     85.00 o 
  -5   2   2       46.79       56.69      1.78 o 
  -4   2   2      391.52      484.46      8.93 o 
  -3   2   2      898.73      914.01     17.43 o 
  -2   2   2      822.07      834.16     14.48 o 
  -1   2   2     1329.61     1313.80     46.02 o 
   0   2   2     1622.72     1572.00     25.91 o 
   1   2   2       58.57       51.17      2.21 o 
   2   2   2      933.48      978.09     17.70 o 
   3   2   2      561.07      543.82      8.66 o 
   4   2   2       13.36       12.62      1.00 o 
   5   2   2      253.74      232.69      4.42 o 
   6   2   2        4.58        3.75      0.60 o 
   7   2   2        2.77        3.20      0.93 o 
   8   2   2       70.14       69.79      2.47 o 
   9   2   2      121.62      120.66      2.84 o 
  10   2   2       82.63       82.68      3.16 o 
  11   2   2       55.13       48.98      3.03 o 
  12   2   2        0.00        0.39      0.62 o 
  13   2   2     1429.95     1413.01     58.05 o 
  14   2   2      860.15      808.91     56.51 o 
  15   2   2       14.21       13.30      1.93 o 
  16   2   2        9.84        7.82      1.57 o 
  17   2   2        6.25        6.22      1.53 o 
  18   2   2       26.69       25.43      3.64 o 
  19   2   2        0.67       -0.02      1.01 o 
  20   2   2        2.23        3.01      1.75 o 
  21   2   2       15.58       16.28      2.66 o 
  22   2   2       47.48       68.82      6.99 o 
 -20   3   2        1.90        2.94      1.40 o 
 -19   3   2        9.04        6.81      1.65 o 
 -18   3   2       18.03       18.62      2.32 o 
 -17   3   2        8.66        6.32      1.60 o 
 -16   3   2      122.92      123.33      5.60 o 
 -15   3   2        3.82        4.40      1.30 o 
 -14   3   2      213.01      177.56      6.84 o 
 -13   3   2       64.02       57.51      4.04 o 
 -12   3   2        5.48       11.32      2.24 o 
 -11   3   2        0.70        0.34      1.47 o 
 -10   3   2       14.97       14.33      5.45 o 
  -9   3   2       69.35       67.76      7.62 o 
  -8   3   2       17.93       16.30      2.38 o 
  -7   3   2        0.27        1.21      1.08 o 
  -6   3   2        0.00        0.66      1.04 o 
  -5   3   2       11.71       11.58      2.05 o 
  -4   3   2      169.10      169.43      4.44 o 
  -3   3   2      125.89      121.22      4.36 o 
  -2   3   2       12.79       13.92      1.40 o 
  -1   3   2       77.33       73.38      2.75 o 
   0   3   2       50.35       55.57      2.50 o 
   1   3   2      586.62      566.28     15.04 o 
   2   3   2       23.00       24.71      2.11 o 
   3   3   2      954.11      962.13     17.06 o 
   4   3   2      206.21      223.65      5.43 o 
   5   3   2      446.93      471.07      8.25 o 
   6   3   2      264.83      279.06      5.57 o 
   7   3   2        2.09        4.77      1.07 o 
   8   3   2       59.95       55.89      2.66 o 
   9   3   2        0.00       -0.33      0.67 o 
  10   3   2       16.70       16.77      2.22 o 
  11   3   2       31.15       33.95      3.19 o 
  12   3   2       61.36       57.61      4.41 o 
  13   3   2        0.96        0.42      1.09 o 
  14   3   2        0.00        0.63      1.75 o 
  15   3   2        7.72       11.00      3.01 o 
  16   3   2        0.68        0.54      1.13 o 
  17   3   2        0.85       -0.82      0.94 o 
  18   3   2        3.90        2.75      1.47 o 
  19   3   2        4.43        3.85      1.53 o 
  20   3   2       13.95       16.47      2.45 o 
 -16   4   2       14.97       13.94      2.35 o 
 -15   4   2       12.80       14.07      2.11 o 
 -14   4   2        5.66        5.49      1.91 o 
 -13   4   2        7.55        6.19      2.24 o 
 -12   4   2        1.38        0.72      1.44 o 
 -11   4   2        4.34        3.84      1.87 o 
 -10   4   2       16.83       13.42      2.65 o 
  -9   4   2       18.10       21.12      2.99 o 
  -8   4   2       26.20       34.73      4.69 o 
  -7   4   2        0.40       -1.24      1.61 o 
  -6   4   2        1.15        2.06      1.57 o 
  -5   4   2       48.95       54.99      4.54 o 
  -4   4   2       11.33       13.19      3.08 o 
  -3   4   2       85.68       99.07      5.14 o 
  -2   4   2       26.87       35.71      3.72 o 
  -1   4   2      184.82      194.43      4.78 o 
   0   4   2      163.35      178.95      6.55 o 
   1   4   2      127.10      134.67      4.52 o 
   2   4   2       38.12       36.40      2.59 o 
   3   4   2        0.01        0.68      0.81 o 
   4   4   2       20.36       28.16      2.91 o 
   5   4   2       33.14       35.12      2.70 o 
   6   4   2        0.05       -0.77      0.77 o 
   7   4   2       32.07       23.74      2.76 o 
   8   4   2        2.66        2.42      1.44 o 
   9   4   2       59.60       58.56      5.73 o 
  10   4   2       23.19       25.96      3.02 o 
  11   4   2       20.62       22.04      2.81 o 
  12   4   2       11.50       10.05      2.15 o 
  13   4   2        2.83        1.87      2.10 o 
  14   4   2       21.20       25.93      7.62 o 
  15   4   2       41.45       38.24      3.73 o 
  16   4   2      102.97       94.41      7.27 o 
 -11   5   2       14.78       16.50      4.90 o 
 -10   5   2        5.10        4.19      2.41 o 
  -9   5   2        2.83        2.95      1.96 o 
  -8   5   2        3.13        4.25      2.33 o 
  -7   5   2        0.62        0.08      1.78 o 
  -6   5   2        0.00       -2.38      2.38 o 
  -5   5   2        0.00        0.08      1.88 o 
  -4   5   2        0.75        0.29      2.80 o 
  -3   5   2        2.13        0.32      1.88 o 
  -2   5   2       38.80       41.78      4.36 o 
  -1   5   2       15.26       18.90      3.21 o 
   0   5   2      241.62      252.21     11.91 o 
   1   5   2       14.52       20.35      3.66 o 
   2   5   2       24.67       31.48      4.28 o 
   3   5   2        6.26        8.33      2.06 o 
   4   5   2       35.58       35.81      3.60 o 
   5   5   2       12.43       15.97      5.73 o 
   6   5   2        2.15        0.56      1.48 o 
   7   5   2        8.66       14.48      4.20 o 
   8   5   2        6.15        7.34      2.24 o 
   9   5   2        6.96        4.67      2.94 o 
  10   5   2        0.74        3.22      1.78 o 
  11   5   2        0.58        0.02      1.33 o 
 -22   1   3       60.56       64.24      6.99 o 
 -21   1   3      135.45      148.09      6.87 o 
 -20   1   3       27.51       28.37      3.49 o 
 -19   1   3       28.54       37.16      3.72 o 
 -18   1   3        8.86        7.01      2.05 o 
 -17   1   3        0.10        2.14      1.43 o 
 -16   1   3       15.68       20.76      1.73 o 
 -15   1   3       36.27       39.34      2.73 o 
 -14   1   3      204.09      205.42      4.78 o 
 -13   1   3       84.17       98.25      3.00 o 
 -12   1   3       79.44       92.24      3.23 o 
 -11   1   3      127.00      110.14      7.20 o 
 -10   1   3       51.75       45.82      2.23 o 
  -9   1   3        8.76        8.42      0.70 o 
  -8   1   3      300.94      327.04      5.56 o 
  -7   1   3     3533.75     3576.03     49.45 o 
  -6   1   3      236.04      255.00      5.54 o 
  -5   1   3      239.31      195.42     26.07 o 
  -4   1   3     2635.85     2611.90     36.22 o 
  -3   1   3        5.86        7.68      0.60 o 
  -2   1   3     1895.33     1803.85     46.17 o 
  -1   1   3      792.50      800.62     16.35 o 
   0   1   3      858.95      858.01     27.34 o 
   1   1   3      801.20      737.12     19.78 o 
   2   1   3      579.95      563.67     14.87 o 
   3   1   3     1411.82     1405.90     32.65 o 
   4   1   3      974.44     1034.39     16.73 o 
   5   1   3      920.08      973.06     15.90 o 
   6   1   3      413.12      400.03      8.60 o 
   7   1   3     1302.89     1380.68     19.40 o 
   8   1   3      159.64      173.80      5.65 o 
   9   1   3       43.14       55.68      1.55 o 
  10   1   3      611.71      600.18      9.23 o 
  11   1   3      165.11      157.92      2.92 o 
  12   1   3      473.20      482.94      8.86 o 
  13   1   3       44.38       43.53      1.63 o 
  14   1   3        7.60        9.59      1.18 o 
  15   1   3      220.79      219.14      5.31 o 
  16   1   3      184.89      177.58      4.74 o 
  17   1   3       34.55       33.49      2.23 o 
  18   1   3        9.49        7.58      2.41 o 
  19   1   3      203.76      212.57      6.76 o 
  20   1   3        1.07        0.98      1.40 o 
  21   1   3        0.56        0.14      1.40 o 
  22   1   3       23.58       29.09      4.34 o 
 -21   2   3        2.99        1.03      2.45 o 
 -20   2   3        1.77        1.52      1.91 o 
 -19   2   3        3.20        2.28      1.53 o 
 -18   2   3        7.74        7.30      1.41 o 
 -17   2   3       41.88       36.21      2.61 o 
 -16   2   3       16.62       15.11      1.72 o 
 -15   2   3       36.94       32.65      2.33 o 
 -14   2   3        5.08        3.04      1.09 o 
 -13   2   3       24.74       26.28      2.32 o 
 -12   2   3      276.34      256.88      7.86 o 
 -11   2   3        3.68        6.14      1.21 o 
 -10   2   3        6.44        6.44      1.04 o 
  -9   2   3       88.71      105.35      3.72 o 
  -8   2   3       81.62       74.56      6.43 o 
  -7   2   3      198.51      203.52      7.06 o 
  -6   2   3      636.00      602.96     16.47 o 
  -5   2   3     2665.52     2700.95     38.07 o 
  -4   2   3        9.10        9.22      0.81 o 
  -3   2   3       98.95      107.98      2.41 o 
  -2   2   3      143.82      141.61      2.98 o 
  -1   2   3        2.27        1.95      0.48 o 
   0   2   3      244.69      283.92      6.66 o 
   1   2   3       11.69       14.84      1.09 o 
   2   2   3      769.65      816.78     13.93 o 
   3   2   3      440.93      476.10      8.80 o 
   4   2   3      136.41      131.95      3.80 o 
   5   2   3        3.94        6.08      0.75 o 
   6   2   3       31.60       33.05      1.44 o 
   7   2   3      350.76      368.06      6.31 o 
   8   2   3        4.75        3.93      0.65 o 
   9   2   3        1.84        4.49      0.89 o 
  10   2   3      126.98      103.82      7.74 o 
  11   2   3       97.91       88.74      3.86 o 
  12   2   3      338.60      326.06      8.90 o 
  13   2   3       10.90       11.90      2.17 o 
  14   2   3      703.91      699.37     24.48 o 
  15   2   3       23.78       23.49      3.08 o 
  16   2   3        5.26        5.21      1.37 o 
  17   2   3       14.64       18.04      2.32 o 
  18   2   3        0.58        1.36      1.07 o 
  19   2   3        2.59        2.43      1.17 o 
  20   2   3       27.42       32.84      3.99 o 
  21   2   3        3.34        4.17      1.51 o 
 -19   3   3        5.26        5.09      1.68 o 
 -18   3   3        6.15        6.99      1.68 o 
 -17   3   3        0.55        0.59      1.12 o 
 -16   3   3        3.27        3.67      1.42 o 
 -15   3   3       14.92       14.26      2.42 o 
 -14   3   3       38.17       28.07      4.55 o 
 -13   3   3       32.74       22.42      2.81 o 
 -12   3   3        3.26        1.48      1.54 o 
 -11   3   3       20.98       16.57      2.35 o 
 -10   3   3       13.56       12.72      2.17 o 
  -9   3   3      185.47      197.92      8.11 o 
  -8   3   3        7.75        8.32      2.98 o 
  -7   3   3      164.91      168.28     16.92 o 
  -6   3   3       23.93       23.09      3.01 o 
  -5   3   3      124.29      121.72      8.88 o 
  -4   3   3      187.84      195.43      7.07 o 
  -3   3   3        0.04        0.69      0.68 o 
  -2   3   3       61.59       56.02      2.52 o 
  -1   3   3       23.44       22.87      1.62 o 
   0   3   3        9.08        9.55      1.04 o 
   1   3   3       75.39       78.72      2.54 o 
   2   3   3       41.90       40.08      4.76 o 
   3   3   3       14.27       15.04      1.53 o 
   4   3   3       12.01       14.99      1.29 o 
   5   3   3        0.19        0.88      0.59 o 
   6   3   3       19.56       23.76      1.62 o 
   7   3   3        4.80        5.68      1.01 o 
   8   3   3       11.39        9.49      1.65 o 
   9   3   3        3.91        4.79      1.24 o 
  10   3   3      281.80      261.73     14.41 o 
  11   3   3      329.94      302.11      9.00 o 
  12   3   3        7.10        5.07      1.57 o 
  13   3   3      188.08      181.74     24.55 o 
  14   3   3        2.50        4.51      1.47 o 
  15   3   3      116.76      101.94      6.64 o 
  16   3   3       31.21       31.35      5.32 o 
  17   3   3       41.02       43.45      3.72 o 
  18   3   3        6.81        5.04      1.68 o 
  19   3   3       17.82       23.06      2.92 o 
 -16   4   3        0.87        0.22      1.38 o 
 -15   4   3        0.06        2.55      1.65 o 
 -14   4   3        1.88        1.62      1.85 o 
 -13   4   3        0.00       -0.37      1.42 o 
 -12   4   3        4.39        7.17      2.17 o 
 -11   4   3        0.01       -1.31      1.31 o 
 -10   4   3        3.45        3.45      1.81 o 
  -9   4   3       18.33       16.31      2.82 o 
  -8   4   3        2.07        2.49      1.82 o 
  -7   4   3        5.86        6.62      2.12 o 
  -6   4   3        0.04       -1.21      1.21 o 
  -5   4   3       21.78       22.21      2.70 o 
  -4   4   3       76.54       82.98      5.07 o 
  -3   4   3      458.25      429.00     22.73 o 
  -2   4   3        0.17        2.24      1.63 o 
  -1   4   3       39.03       40.96      3.93 o 
   0   4   3       51.28       51.08      2.45 o 
   1   4   3        5.30        6.97      1.17 o 
   2   4   3       24.76       27.08      2.36 o 
   3   4   3        0.54        0.31      0.76 o 
   4   4   3        1.31        1.10      0.83 o 
   5   4   3       27.58       28.31      2.92 o 
   6   4   3       23.93       24.83      2.75 o 
   7   4   3       27.71       29.67      2.96 o 
   8   4   3        6.71        5.59      1.61 o 
   9   4   3        5.56        6.43      1.67 o 
  10   4   3        1.93        2.35      1.37 o 
  11   4   3        0.20        2.05      1.37 o 
  12   4   3        0.03        0.08      1.21 o 
  13   4   3       22.91       16.97      2.55 o 
  14   4   3       30.93       31.53      3.50 o 
  15   4   3        0.28        2.75      1.53 o 
  16   4   3      107.81       99.73      7.97 o 
 -11   5   3        9.74       14.41      4.90 o 
 -10   5   3       12.19       12.54      3.99 o 
  -9   5   3       27.56       31.98      4.32 o 
  -8   5   3        5.60        9.35      2.74 o 
  -7   5   3        0.29        0.76      2.09 o 
  -6   5   3        0.49        0.03      2.04 o 
  -5   5   3       25.72       36.33      4.36 o 
  -4   5   3       72.42       73.94      5.88 o 
  -3   5   3       42.32       39.21      4.55 o 
  -2   5   3       31.14       34.58      7.90 o 
  -1   5   3        1.95        0.79      2.45 o 
   0   5   3      155.64      161.56      7.36 o 
   1   5   3      169.41      174.42     12.45 o 
   2   5   3       10.27       16.36      4.90 o 
   3   5   3        6.20        7.97      2.21 o 
   4   5   3        4.60        6.53      1.76 o 
   5   5   3       37.78       40.80      7.62 o 
   6   5   3       10.61       12.42      2.29 o 
   7   5   3        0.83        1.88      1.53 o 
   8   5   3        2.85        1.83      1.51 o 
   9   5   3        4.02        3.44      1.89 o 
  10   5   3        0.91        1.18      2.66 o 
  11   5   3        0.20        0.14      2.24 o 
 -22   0   4        0.77        4.34      3.08 o 
 -21   0   4        0.41        5.18      2.80 o 
 -20   0   4        0.00        1.26      2.52 o 
 -19   0   4       16.64       19.16      4.20 o 
 -18   0   4       27.03       23.08      4.20 o 
 -17   0   4        0.60        1.82      2.10 o 
 -16   0   4        3.42        4.06      2.10 o 
 -15   0   4      372.83      378.77     14.97 o 
 -14   0   4       59.01       50.07      4.48 o 
 -13   0   4        2.41        2.38      1.40 o 
 -12   0   4        0.19        0.31      0.53 o 
 -11   0   4     1917.86     1787.16     70.71 o 
 -10   0   4      996.83      949.74     20.20 o 
  -9   0   4       73.02       80.05      3.09 o 
  -8   0   4     1066.38     1011.88     21.20 o 
  -7   0   4       84.34       62.91      2.61 o 
  -6   0   4     1743.48     1832.80     36.63 o 
  -5   0   4      140.97      156.25      4.83 o 
  -4   0   4      200.60      223.03      5.63 o 
  -3   0   4      616.91      621.17     13.18 o 
  -2   0   4     1398.07     1366.25     27.23 o 
  -1   0   4     1879.70     1711.06     33.78 o 
   0   0   4      932.07      970.84     26.72 o 
   1   0   4      275.80      167.00      5.73 o 
   2   0   4      364.24      366.12      7.96 o 
   3   0   4        3.12        2.78      0.77 o 
   4   0   4     6827.72     6961.29    265.75 o 
   5   0   4      913.10     1003.55     20.06 o 
   6   0   4       16.89       21.28      2.24 o 
   7   0   4     1177.24     1338.66     26.53 o 
   8   0   4      317.55      342.25      7.95 o 
   9   0   4     2232.08     2420.02     46.84 o 
  10   0   4      299.93      316.67      7.65 o 
  11   0   4       11.46       16.19      2.59 o 
  12   0   4      142.99      145.27      4.86 o 
  13   0   4      742.31      746.23     16.64 o 
  14   0   4      198.97      187.20      5.57 o 
  15   0   4      122.67      118.90      4.18 o 
  16   0   4      464.03      438.42     10.70 o 
  17   0   4        4.77        5.48      1.23 o 
  18   0   4       40.78       32.45      3.92 o 
  19   0   4        4.93        4.90      1.82 o 
  20   0   4       70.76       66.58      5.18 o 
  21   0   4        4.16        4.06      1.82 o 
  22   0   4        7.61        5.18      1.96 o 
 -22   1   4        0.58        1.92      2.12 o 
 -21   1   4       93.47       94.38      5.54 o 
 -20   1   4       37.11       36.82      4.03 o 
 -19   1   4        0.00        0.31      1.55 o 
 -18   1   4       15.70       15.01      5.04 o 
 -17   1   4       12.25       11.33      2.25 o 
 -16   1   4       17.41       18.44      1.98 o 
 -15   1   4      135.20      147.66      4.01 o 
 -14   1   4      217.35      209.71      5.87 o 
 -13   1   4        8.34        9.30      1.32 o 
 -12   1   4       27.90       24.98      2.01 o 
 -11   1   4       20.09       17.57      1.83 o 
 -10   1   4       15.91       16.72      1.52 o 
  -9   1   4      102.62      109.51      2.61 o 
  -8   1   4       86.64       95.96      2.40 o 
  -7   1   4       61.19       48.94      1.58 o 
  -6   1   4       17.90       17.81      1.03 o 
  -5   1   4      558.44      572.11      8.91 o 
  -4   1   4       65.48       57.47      1.65 o 
  -3   1   4        0.05        0.13      0.28 o 
  -2   1   4       57.05       64.99      1.43 o 
  -1   1   4     1226.07     1253.85     39.57 o 
   0   1   4      333.01      377.54      7.85 o 
   1   1   4      162.20      171.83      3.27 o 
   2   1   4      686.29      689.33     12.44 o 
   3   1   4      145.47      156.11      3.41 o 
   4   1   4      146.01      127.11      2.99 o 
   5   1   4     2440.11     2582.95     40.34 o 
   6   1   4      722.85      781.53     15.45 o 
   7   1   4       11.23       11.56      0.98 o 
   8   1   4        0.72        0.61      0.36 o 
   9   1   4       37.22       43.27      1.72 o 
  10   1   4      164.25      166.96      3.96 o 
  11   1   4       40.98       43.84      2.26 o 
  12   1   4       43.64       39.57      1.87 o 
  13   1   4      241.58      228.16      4.52 o 
  14   1   4      155.12      139.74      3.33 o 
  15   1   4       42.31       49.39      2.28 o 
  16   1   4       50.32       47.87      2.30 o 
  17   1   4        0.91        1.72      0.76 o 
  18   1   4        0.48        1.79      0.79 o 
  19   1   4       49.03       44.81      2.62 o 
  20   1   4       31.77       29.11      2.81 o 
  21   1   4        9.00        5.32      2.24 o 
  22   1   4       80.14      110.50      7.27 o 
 -21   2   4       34.35       41.92      4.55 o 
 -20   2   4        3.69        5.29      2.25 o 
 -19   2   4        5.05        8.72      3.29 o 
 -18   2   4        6.73        7.39      1.40 o 
 -17   2   4       48.52       40.23      2.73 o 
 -16   2   4      161.40      142.33      4.41 o 
 -15   2   4       10.88       11.71      1.77 o 
 -14   2   4        4.13        5.48      1.40 o 
 -13   2   4        2.74        4.73      1.26 o 
 -12   2   4       94.38       86.83      3.56 o 
 -11   2   4        1.69        2.60      1.01 o 
 -10   2   4       84.61       95.38      3.67 o 
  -9   2   4       19.76       19.11      1.88 o 
  -8   2   4       57.03       51.67      2.71 o 
  -7   2   4      293.26      304.39      7.87 o 
  -6   2   4      690.69      695.64     13.61 o 
  -5   2   4     2482.20     2523.40     55.96 o 
  -4   2   4      410.87      393.16      7.30 o 
  -3   2   4        0.04        0.14      0.34 o 
  -2   2   4       94.48      108.50      2.48 o 
  -1   2   4      104.97      103.84      2.47 o 
   0   2   4      397.01      422.96     12.94 o 
   1   2   4      717.79      731.96     11.32 o 
   2   2   4       75.01       95.41      4.18 o 
   3   2   4     1147.76     1276.73     21.02 o 
   4   2   4        5.78        6.55      0.75 o 
   5   2   4      138.50      135.79      3.51 o 
   6   2   4        2.61        3.76      0.72 o 
   7   2   4       94.68       97.85      2.99 o 
   8   2   4        3.03        2.53      0.65 o 
   9   2   4       38.27       30.21      1.83 o 
  10   2   4      116.56      119.35      7.54 o 
  11   2   4        2.16        1.45      0.56 o 
  12   2   4      715.10      671.13     20.35 o 
  13   2   4      203.07      215.31      6.90 o 
  14   2   4      196.41      188.59     14.34 o 
  15   2   4        0.15        0.78      1.33 o 
  16   2   4        0.43        0.39      0.84 o 
  17   2   4        9.15       11.50      1.97 o 
  18   2   4        1.97        3.20      1.61 o 
  19   2   4       46.14       49.27      3.86 o 
  20   2   4       13.62       11.29      2.38 o 
  21   2   4        1.98        1.20      1.33 o 
 -19   3   4        0.04        0.74      1.15 o 
 -18   3   4        0.97        2.39      1.47 o 
 -17   3   4        0.02        0.90      1.53 o 
 -16   3   4        5.82        7.33      1.98 o 
 -15   3   4       16.53       11.82      4.97 o 
 -14   3   4        1.34        1.87      1.51 o 
 -13   3   4       75.95       61.37      4.34 o 
 -12   3   4       25.38       30.79      3.36 o 
 -11   3   4       79.28       74.97      4.35 o 
 -10   3   4       54.15       48.30      4.41 o 
  -9   3   4      147.83      141.98     15.74 o 
  -8   3   4      609.50      592.42     59.17 o 
  -7   3   4        3.28        3.08      1.75 o 
  -6   3   4      989.83     1038.38     82.66 o 
  -5   3   4      140.95      140.15     15.25 o 
  -4   3   4        7.02        6.75      1.71 o 
  -3   3   4       91.79       88.33      4.37 o 
  -2   3   4       74.63       70.13      2.71 o 
  -1   3   4      214.24      215.99      4.61 o 
   0   3   4        0.03        0.55      0.49 o 
   1   3   4       85.60       83.64      2.66 o 
   2   3   4       41.45       45.10      2.26 o 
   3   3   4        5.34        4.48      0.88 o 
   4   3   4       97.63       97.71      3.25 o 
   5   3   4        0.39        0.04      0.55 o 
   6   3   4      162.42      176.26      6.46 o 
   7   3   4        0.05        0.35      0.55 o 
   8   3   4       64.07       58.61      2.62 o 
   9   3   4      283.81      281.16      8.34 o 
  10   3   4       59.22       59.50      9.58 o 
  11   3   4     1217.65     1178.64     25.71 o 
  12   3   4      115.40      108.40      4.88 o 
  13   3   4      176.68      171.48      6.32 o 
  14   3   4      130.92      126.31      5.38 o 
  15   3   4        3.84        3.93      2.94 o 
  16   3   4        0.00       -0.09      1.75 o 
  17   3   4        0.01        1.31      1.11 o 
  18   3   4       30.21       36.68      3.52 o 
  19   3   4        0.37        1.69      1.31 o 
 -15   4   4        0.00        0.15      1.65 o 
 -14   4   4        4.46        3.01      1.97 o 
 -13   4   4        0.02       -0.81      1.52 o 
 -12   4   4        3.63        7.09      2.35 o 
 -11   4   4        7.93       12.74      4.20 o 
 -10   4   4        7.67        6.30      2.87 o 
  -9   4   4       12.30       10.44      2.52 o 
  -8   4   4        0.26        0.46      1.52 o 
  -7   4   4       46.94       53.08      9.79 o 
  -6   4   4        5.80        4.56      1.97 o 
  -5   4   4        4.38        5.84      2.07 o 
  -4   4   4        9.97        9.67      2.33 o 
  -3   4   4      545.83      562.59     15.77 o 
  -2   4   4      669.43      677.70     35.46 o 
  -1   4   4       43.70       41.43      4.01 o 
   0   4   4       66.19       70.46      3.62 o 
   1   4   4      133.72      139.03      3.95 o 
   2   4   4       16.29       18.52      1.68 o 
   3   4   4       31.31       32.31      2.22 o 
   4   4   4        0.11        0.67      0.80 o 
   5   4   4        0.84       -0.18      0.90 o 
   6   4   4        0.63        1.28      1.05 o 
   7   4   4       17.80       18.94      2.39 o 
   8   4   4       37.73       40.61      5.04 o 
   9   4   4        2.10        2.84      1.27 o 
  10   4   4        0.83        2.20      2.10 o 
  11   4   4       11.47       12.08      2.12 o 
  12   4   4       87.48       90.17      7.55 o 
  13   4   4       35.79       31.91      3.35 o 
  14   4   4       77.29       75.46      4.55 o 
  15   4   4       75.25       69.81      5.52 o 
 -10   5   4        7.17       11.05      4.90 o 
  -9   5   4        2.81        2.56      2.38 o 
  -8   5   4        0.25        1.26      1.99 o 
  -7   5   4        0.46        2.71      2.20 o 
  -6   5   4        0.00        0.00      1.75 o 
  -5   5   4        8.67       11.02      2.95 o 
  -4   5   4       25.44       26.15      3.76 o 
  -3   5   4        9.38        8.34      2.58 o 
  -2   5   4       11.47       10.17      2.01 o 
  -1   5   4       28.90       29.70      3.90 o 
   0   5   4        2.51        3.89      1.91 o 
   1   5   4       33.83       34.65      4.09 o 
   2   5   4        0.72       -2.10      2.80 o 
   3   5   4        0.98        2.80      3.36 o 
   4   5   4        3.28        1.74      2.31 o 
   5   5   4        1.40        1.30      1.22 o 
   6   5   4       25.40       26.30      2.77 o 
   7   5   4        8.79       10.84      2.18 o 
   8   5   4       25.94       18.91      2.79 o 
   9   5   4        0.30        0.56      1.37 o 
  10   5   4        0.76       -1.40      1.40 o 
 -21   1   5        3.30        4.43      2.03 o 
 -20   1   5        4.53        4.85      2.17 o 
 -19   1   5       20.57       20.11      3.10 o 
 -18   1   5        3.47        5.78      2.59 o 
 -17   1   5       21.84       24.04      3.02 o 
 -16   1   5        0.01       -0.57      2.59 o 
 -15   1   5       82.07       80.32      3.40 o 
 -14   1   5        3.71        4.02      0.97 o 
 -13   1   5      283.12      285.47      9.96 o 
 -12   1   5       95.98       96.66      4.55 o 
 -11   1   5       97.68       93.90      3.39 o 
 -10   1   5       58.82       52.65      3.67 o 
  -9   1   5       28.82       33.51      5.04 o 
  -8   1   5      108.06       96.23      2.52 o 
  -7   1   5       70.95       70.17      2.06 o 
  -6   1   5       43.27       47.32      1.70 o 
  -5   1   5      186.80      163.88      3.38 o 
  -4   1   5       11.23       10.24      2.21 o 
  -3   1   5       92.88      101.31      2.40 o 
  -2   1   5      523.19      571.69      8.93 o 
  -1   1   5      168.04      182.25      5.69 o 
   0   1   5     1002.87     1171.29     21.38 o 
   1   1   5       88.39      107.22      4.20 o 
   2   1   5      166.54      156.24     31.19 o 
   3   1   5      216.95      214.54      4.01 o 
   4   1   5      385.44      437.22      7.75 o 
   5   1   5       14.11       16.20      1.21 o 
   6   1   5     2179.05     2293.33     36.21 o 
   7   1   5       56.14       76.82      2.39 o 
   8   1   5        0.54        0.83      0.45 o 
   9   1   5       35.69       32.17      1.72 o 
  10   1   5      195.60      190.18      4.51 o 
  11   1   5       12.98       12.49      1.57 o 
  12   1   5        0.54        0.62      0.47 o 
  13   1   5      109.49      102.87      3.18 o 
  14   1   5       24.41       24.87      1.82 o 
  15   1   5       36.58       37.97      5.04 o 
  16   1   5       15.00       15.89      3.29 o 
  17   1   5      164.89      159.32      5.66 o 
  18   1   5       36.00       32.65      2.86 o 
  19   1   5       24.27       22.34      3.36 o 
  20   1   5        0.09        1.78      0.97 o 
  21   1   5       23.70       30.91      4.48 o 
 -20   2   5        0.29       -0.02      1.77 o 
 -19   2   5        0.50        2.77      1.95 o 
 -18   2   5        2.40        2.17      1.27 o 
 -17   2   5       14.61       19.75      2.06 o 
 -16   2   5       46.65       48.25      4.61 o 
 -15   2   5       72.67       69.90      3.63 o 
 -14   2   5       12.50       10.54      2.07 o 
 -13   2   5       27.91       26.68      2.40 o 
 -12   2   5       21.27       21.43      2.17 o 
 -11   2   5       25.50       23.02      2.98 o 
 -10   2   5        8.54       10.21      1.56 o 
  -9   2   5      420.27      427.28      9.55 o 
  -8   2   5       48.92       53.00      3.70 o 
  -7   2   5        1.46        1.83      0.85 o 
  -6   2   5      120.03      123.63      4.11 o 
  -5   2   5      216.80      225.92      4.64 o 
  -4   2   5     1137.64     1183.91     17.89 o 
  -3   2   5       18.49       19.91      0.95 o 
  -2   2   5       91.94       89.92      2.27 o 
  -1   2   5       36.24       38.99      1.50 o 
   0   2   5      144.20      133.34      3.02 o 
   1   2   5       14.58       18.41      1.18 o 
   2   2   5      438.90      467.77      7.87 o 
   3   2   5        4.34        6.70      1.87 o 
   4   2   5      253.26      278.25      5.91 o 
   5   2   5        4.90        5.22      1.93 o 
   6   2   5        9.42        7.37      0.99 o 
   7   2   5        1.13        2.17      0.67 o 
   8   2   5      143.10      143.41      6.31 o 
   9   2   5        9.09        9.94      1.55 o 
  10   2   5      861.47      861.69     20.07 o 
  11   2   5      123.93      123.43      3.78 o 
  12   2   5        6.09        5.43      2.03 o 
  13   2   5       88.58       82.89      4.69 o 
  14   2   5       36.07       34.36      3.02 o 
  15   2   5      113.17      113.93      8.25 o 
  16   2   5        0.30        0.47      2.45 o 
  17   2   5        2.68        2.24      1.13 o 
  18   2   5        1.91        3.40      1.34 o 
  19   2   5       77.75       97.30      4.72 o 
  20   2   5        8.73       12.87      2.15 o 
 -18   3   5        0.73        6.27      1.49 o 
 -17   3   5        0.04        0.49      1.42 o 
 -16   3   5        0.64        1.67      1.36 o 
 -15   3   5       12.76       16.87      2.43 o 
 -14   3   5        2.24        3.32      1.42 o 
 -13   3   5        8.01       10.34      1.94 o 
 -12   3   5        0.54       -1.18      1.18 o 
 -11   3   5       14.88       10.45      2.17 o 
 -10   3   5       30.80       25.05      3.92 o 
  -9   3   5       61.31       55.47     10.56 o 
  -8   3   5      392.17      409.09     47.21 o 
  -7   3   5      196.67      193.97     15.60 o 
  -6   3   5      343.74      370.33     33.08 o 
  -5   3   5      606.96      631.90     27.62 o 
  -4   3   5        0.85        1.31      1.10 o 
  -3   3   5       55.14       59.29      9.79 o 
  -2   3   5       20.60       21.94      1.78 o 
  -1   3   5       39.71       46.99      4.25 o 
   0   3   5        0.05        4.56      3.91 o 
   1   3   5       21.20       21.99      1.57 o 
   2   3   5       21.80       16.85      1.35 o 
   3   3   5       75.74       86.10      3.67 o 
   4   3   5      117.55      111.64      4.52 o 
   5   3   5       26.60       21.92      2.03 o 
   6   3   5       59.63       57.09      2.51 o 
   7   3   5       60.99       51.10      2.57 o 
   8   3   5       75.23       77.30      4.54 o 
   9   3   5      404.02      375.45     10.16 o 
  10   3   5      216.09      197.69      6.69 o 
  11   3   5       56.41       66.40      3.74 o 
  12   3   5        7.72       10.12      1.95 o 
  13   3   5       53.54       51.93      5.59 o 
  14   3   5      342.98      344.84     14.13 o 
  15   3   5       59.41       60.76      7.20 o 
  16   3   5       19.61       23.56      2.81 o 
  17   3   5        0.31        1.31      1.08 o 
  18   3   5        1.07        2.80      1.38 o 
 -15   4   5        5.62        6.57      3.92 o 
 -14   4   5        6.27       13.36      2.76 o 
 -13   4   5        0.51        1.70      1.84 o 
 -12   4   5       36.10       24.61      3.54 o 
 -11   4   5      112.92      109.32      6.11 o 
 -10   4   5        0.06       -1.01      3.01 o 
  -9   4   5       45.97       35.76      5.18 o 
  -8   4   5        1.52        1.43      1.58 o 
  -7   4   5       24.68       24.63      6.36 o 
  -6   4   5        0.12        4.23      4.83 o 
  -5   4   5        2.18        1.63      1.96 o 
  -4   4   5       81.01       81.45      5.41 o 
  -3   4   5       36.25       33.52      4.69 o 
  -2   4   5      268.49      259.80      9.79 o 
  -1   4   5        9.16       13.18      9.09 o 
   0   4   5        4.28        5.06      2.10 o 
   1   4   5       17.97       17.79      1.90 o 
   2   4   5       30.91       31.62      2.53 o 
   3   4   5        7.00        7.41      1.18 o 
   4   4   5        1.15        2.29      0.91 o 
   5   4   5        2.01        1.49      0.83 o 
   6   4   5       43.97       48.98      3.70 o 
   7   4   5        2.48        5.28      1.54 o 
   8   4   5      273.78      267.49      8.43 o 
   9   4   5       54.07       58.40      5.45 o 
  10   4   5        4.94        3.95      1.41 o 
  11   4   5        1.08       -0.24      1.14 o 
  12   4   5        0.88        0.97      1.26 o 
  13   4   5        2.64        2.72      2.10 o 
  14   4   5        2.82        2.12      1.53 o 
  15   4   5       51.20       51.89      6.43 o 
  -8   5   5       10.44       17.48      5.32 o 
  -7   5   5        0.06        0.98      1.86 o 
  -6   5   5        0.00       -0.16      1.94 o 
  -5   5   5       26.82       25.84      3.60 o 
  -4   5   5        1.47       -0.63      1.69 o 
  -3   5   5        9.95       11.47      3.50 o 
  -2   5   5       15.80       13.71      2.95 o 
  -1   5   5       12.55       14.06      2.87 o 
   0   5   5        0.77        1.74      1.76 o 
   1   5   5        0.72        2.52      1.63 o 
   2   5   5        0.96       -2.24      2.24 o 
   3   5   5        5.61        2.80      3.08 o 
   4   5   5       12.24       11.47      4.62 o 
   5   5   5       11.68       12.90      2.50 o 
   6   5   5        0.46        0.16      1.15 o 
   7   5   5        7.54        7.54      1.79 o 
   8   5   5       64.32       64.70      6.12 o 
 -21   0   6        1.04        4.76      2.94 o 
 -20   0   6       14.40       11.05      3.78 o 
 -19   0   6        9.58       11.89      3.64 o 
 -18   0   6       55.39       63.22      5.87 o 
 -17   0   6       75.96       68.40      5.87 o 
 -16   0   6        0.27        3.08      1.96 o 
 -15   0   6       10.16       11.47      2.80 o 
 -14   0   6      123.07      112.46      6.85 o 
 -13   0   6        0.11       -1.26      1.26 o 
 -12   0   6      166.85      158.75      7.97 o 
 -11   0   6      106.55      105.10      4.14 o 
 -10   0   6        5.44        5.92      1.68 o 
  -9   0   6        0.95        1.80      0.84 o 
  -8   0   6      243.99      234.26      6.67 o 
  -7   0   6      302.10      281.88      7.51 o 
  -6   0   6      196.72      182.71      5.44 o 
  -5   0   6       95.45      120.43      8.67 o 
  -4   0   6      215.77      235.21      6.38 o 
  -3   0   6     2510.30     2875.61     56.82 o 
  -2   0   6     1049.50     1123.85     23.26 o 
  -1   0   6      526.28      507.97     11.32 o 
   0   0   6      242.76      184.49      7.13 o 
   1   0   6        4.29        5.04      1.26 o 
   2   0   6     1924.43     2092.60     41.42 o 
   3   0   6       64.14       76.99      2.55 o 
   4   0   6       44.14       45.23      3.57 o 
   5   0   6      923.36      907.42     15.47 o 
   6   0   6      523.28      537.48     12.01 o 
   7   0   6      134.24      158.88      4.83 o 
   8   0   6      490.32      496.32     11.41 o 
   9   0   6      195.58      205.31      5.87 o 
  10   0   6      493.99      476.54     11.26 o 
  11   0   6        4.67        3.18      0.94 o 
  12   0   6        7.50        5.29      1.61 o 
  13   0   6        1.53        2.03      0.89 o 
  14   0   6      174.27      149.40      5.12 o 
  15   0   6      342.59      302.48      8.38 o 
  16   0   6      204.11      175.33      7.62 o 
  17   0   6      128.10       98.79      5.73 o 
  18   0   6        9.78        6.80      1.44 o 
  19   0   6       87.99      105.18      6.85 o 
  20   0   6        0.31        0.70      1.40 o 
  21   0   6       14.43       13.01      2.80 o 
 -21   1   6        0.80        0.49      1.85 o 
 -20   1   6        3.00        4.78      2.07 o 
 -19   1   6       35.83       39.43      4.10 o 
 -18   1   6       74.40       76.67      4.66 o 
 -17   1   6        0.05        0.14      1.48 o 
 -16   1   6        3.58        0.99      1.41 o 
 -15   1   6        3.67        4.19      2.54 o 
 -14   1   6       57.06       58.60      3.09 o 
 -13   1   6       67.52       61.82      3.00 o 
 -12   1   6      116.21      118.59      4.08 o 
 -11   1   6        2.31        3.81      1.10 o 
 -10   1   6       40.93       38.48      2.46 o 
  -9   1   6      130.98      124.21      3.90 o 
  -8   1   6      128.53      120.69      4.00 o 
  -7   1   6        9.60       10.04      0.99 o 
  -6   1   6        3.78        2.57      0.58 o 
  -5   1   6        3.16        2.16      0.53 o 
  -4   1   6      197.56      186.50      3.83 o 
  -3   1   6       24.41       19.89      1.18 o 
  -2   1   6      203.38      222.58      4.24 o 
  -1   1   6        0.13        0.33      0.21 o 
   0   1   6      227.64      283.81      5.41 o 
   1   1   6     1527.36     1656.36     33.69 o 
   2   1   6      551.23      579.67      9.13 o 
   3   1   6      112.01      125.95      4.22 o 
   4   1   6      133.29      138.47      3.57 o 
   5   1   6        1.81        2.60      0.55 o 
   6   1   6       35.77       44.79      1.66 o 
   7   1   6      167.47      168.93      4.14 o 
   8   1   6      348.18      350.51      7.10 o 
   9   1   6       89.75       92.27      2.92 o 
  10   1   6       59.25       64.82      2.44 o 
  11   1   6      105.43      107.65      3.30 o 
  12   1   6       71.03       67.94      2.58 o 
  13   1   6       85.02       73.17      3.69 o 
  14   1   6       24.14       22.95      1.84 o 
  15   1   6        4.97        5.41      0.99 o 
  16   1   6        0.60        0.64      0.77 o 
  17   1   6        3.66        2.43      1.11 o 
  18   1   6       38.07       34.61      4.41 o 
  19   1   6        0.10        0.78      0.97 o 
  20   1   6       65.67       65.80      3.84 o 
  21   1   6        6.28        5.67      1.57 o 
 -19   2   6       12.38       11.73      2.86 o 
 -18   2   6        0.31       -0.38      1.61 o 
 -17   2   6       14.40       15.46      2.23 o 
 -16   2   6       46.69       40.62      3.24 o 
 -15   2   6       22.93       18.42      2.29 o 
 -14   2   6       89.64       93.32      7.52 o 
 -13   2   6       12.96       12.21      1.84 o 
 -12   2   6       22.20       23.42      2.29 o 
 -11   2   6        1.17        1.42      1.07 o 
 -10   2   6       38.32       36.93      2.87 o 
  -9   2   6      207.51      204.02      8.06 o 
  -8   2   6      410.52      407.61     19.95 o 
  -7   2   6       36.17       32.92      2.47 o 
  -6   2   6      194.53      195.08      5.54 o 
  -5   2   6       29.22       31.14      3.10 o 
  -4   2   6       35.94       43.29      2.14 o 
  -3   2   6      325.56      311.95      5.99 o 
  -2   2   6       46.52       43.59      1.45 o 
  -1   2   6       26.48       29.49      1.35 o 
   0   2   6        0.02        0.05      0.42 o 
   1   2   6        6.69        8.57      0.88 o 
   2   2   6      308.97      271.89      5.96 o 
   3   2   6      992.80     1021.45     15.68 o 
   4   2   6      391.43      414.35      7.38 o 
   5   2   6       35.04       40.26      2.46 o 
   6   2   6       57.98       55.89      2.35 o 
   7   2   6       17.55       16.74      1.53 o 
   8   2   6       50.88       53.20      2.99 o 
   9   2   6       90.45       85.83      3.47 o 
  10   2   6        0.23        0.97      0.68 o 
  11   2   6      919.59      926.62     19.78 o 
  12   2   6      560.81      575.38     11.28 o 
  13   2   6        1.05        0.23      1.03 o 
  14   2   6       31.16       36.10      3.16 o 
  15   2   6        1.39        2.53      1.07 o 
  16   2   6        4.55        6.65      1.68 o 
  17   2   6        7.71        9.21      1.87 o 
  18   2   6        9.18        8.20      1.78 o 
  19   2   6       33.27       33.25      3.64 o 
 -17   3   6        6.19        7.28      1.95 o 
 -16   3   6        1.68        1.54      1.52 o 
 -15   3   6       11.29        8.91      1.98 o 
 -14   3   6       22.06       24.38      2.83 o 
 -13   3   6        0.09        1.24      1.25 o 
 -12   3   6       19.67       22.95      2.55 o 
 -11   3   6       14.58       14.28      3.59 o 
 -10   3   6        0.07        1.75      1.44 o 
  -9   3   6        3.58        4.06      1.75 o 
  -8   3   6      181.12      180.87     20.42 o 
  -7   3   6      691.10      709.46     74.20 o 
  -6   3   6       40.12       44.49      8.67 o 
  -5   3   6     1027.20     1044.00     69.31 o 
  -4   3   6      137.79      144.98     14.76 o 
  -3   3   6      107.13      113.22      6.78 o 
  -2   3   6       59.54       62.54      3.53 o 
  -1   3   6       63.96       64.05      2.73 o 
   0   3   6      110.47      113.45      4.39 o 
   1   3   6        1.19        1.89      0.69 o 
   2   3   6        0.77        0.84      0.58 o 
   3   3   6        0.37        0.26      0.55 o 
   4   3   6        5.13        8.23      1.11 o 
   5   3   6       96.32       89.46      2.95 o 
   6   3   6        9.28        9.63      1.24 o 
   7   3   6      159.67      149.69      6.19 o 
   8   3   6        2.88        3.49      1.03 o 
   9   3   6        1.06        2.58      0.93 o 
  10   3   6       50.30       52.31      6.57 o 
  11   3   6       36.89       43.43      3.51 o 
  12   3   6      405.00      385.28     16.29 o 
  13   3   6       61.82       59.35      6.78 o 
  14   3   6      168.90      148.79      5.99 o 
  15   3   6       39.30       34.04      6.22 o 
  16   3   6       41.98       59.62     15.11 o 
  17   3   6       10.97       10.00      2.11 o 
 -14   4   6       40.45       61.82      7.97 o 
 -13   4   6       20.00       20.62      3.29 o 
 -12   4   6       37.45       44.30      5.52 o 
 -11   4   6      156.76      160.80      7.04 o 
 -10   4   6       45.67       36.47      6.64 o 
  -9   4   6        4.51        4.48      1.86 o 
  -8   4   6        9.52        7.71      2.45 o 
  -7   4   6       42.04       34.37      4.10 o 
  -6   4   6       83.98       90.22      9.93 o 
  -5   4   6        1.08        0.73      1.36 o 
  -4   4   6       19.61       15.07      2.74 o 
  -3   4   6       14.42       20.00      3.11 o 
  -2   4   6        5.56        4.48      1.78 o 
  -1   4   6        1.55        3.86      1.67 o 
   0   4   6        0.55        1.59      2.17 o 
   1   4   6       12.41       13.17      1.95 o 
   2   4   6        1.38        1.17      0.84 o 
   3   4   6       40.67       43.02      2.79 o 
   4   4   6        0.47        0.60      0.73 o 
   5   4   6      117.08      109.39      4.73 o 
   6   4   6      290.00      271.06      9.56 o 
   7   4   6        4.30        6.21      2.03 o 
   8   4   6      268.82      272.53     10.00 o 
   9   4   6      193.52      188.75     10.49 o 
  10   4   6       35.39       38.60      5.18 o 
  11   4   6        9.36        9.28      1.95 o 
  12   4   6        2.62        2.64      1.41 o 
  13   4   6        0.50        1.14      1.34 o 
  14   4   6        4.59        6.15      2.66 o 
  -6   5   6       11.28       14.04      5.73 o 
  -5   5   6        1.53        0.80      2.17 o 
  -4   5   6        5.76        4.16      2.20 o 
  -3   5   6        2.78        0.08      1.94 o 
  -2   5   6       41.66       35.40      5.18 o 
  -1   5   6       14.13       13.73      2.79 o 
   0   5   6        1.09        1.24      1.75 o 
   1   5   6        0.07       -0.11      1.63 o 
   2   5   6        0.05        0.50      2.24 o 
   3   5   6       15.16       12.73      4.48 o 
   4   5   6        1.73        2.80      3.78 o 
   5   5   6       44.89       39.12      4.62 o 
   6   5   6        5.61        5.33      1.85 o 
 -20   1   7        6.27        9.01      2.42 o 
 -19   1   7       11.69       13.77      3.15 o 
 -18   1   7       13.16       12.72      4.34 o 
 -17   1   7        0.36        0.02      1.41 o 
 -16   1   7       39.58       45.06      4.05 o 
 -15   1   7       14.62       15.97      4.76 o 
 -14   1   7        8.86       10.83      1.68 o 
 -13   1   7       50.63       42.97      5.86 o 
 -12   1   7        0.96        0.23      0.90 o 
 -11   1   7      145.20      146.22      4.65 o 
 -10   1   7       68.17       67.39      3.04 o 
  -9   1   7       60.33       66.57      2.93 o 
  -8   1   7       19.98       20.94      1.49 o 
  -7   1   7      197.86      203.04      4.43 o 
  -6   1   7      454.95      463.90      8.03 o 
  -5   1   7      135.55      132.35      3.20 o 
  -4   1   7       43.53       42.18      1.67 o 
  -3   1   7       85.65       85.00      2.93 o 
  -2   1   7       41.86       51.79      2.83 o 
  -1   1   7      374.79      397.68      9.60 o 
   0   1   7       47.49       52.39      1.73 o 
   1   1   7      122.97      157.08      3.44 o 
   2   1   7      129.62      128.18      3.44 o 
   3   1   7      232.81      228.62      4.51 o 
   4   1   7       23.96       29.76      1.81 o 
   5   1   7      211.99      209.59      4.31 o 
   6   1   7        2.77        3.53      0.67 o 
   7   1   7      160.51      149.96      3.98 o 
   8   1   7     1136.29     1168.48     19.88 o 
   9   1   7      118.37      129.10      3.77 o 
  10   1   7        3.07        2.46      0.75 o 
  11   1   7        0.05        0.20      0.59 o 
  12   1   7        0.20        1.33      0.65 o 
  13   1   7      162.29      153.39      4.74 o 
  14   1   7      145.99      129.15      5.06 o 
  15   1   7        0.25       -0.19      0.65 o 
  16   1   7       92.93       98.38      4.44 o 
  17   1   7       24.29       26.93      2.75 o 
  18   1   7       10.43       10.21      1.87 o 
  19   1   7       12.51       12.83      2.11 o 
  20   1   7       35.99       33.09      3.57 o 
 -19   2   7        0.13        3.08      3.08 o 
 -18   2   7        6.47        8.00      2.47 o 
 -17   2   7        1.34        1.16      1.32 o 
 -16   2   7       34.25       31.40      2.66 o 
 -15   2   7        8.49       11.14      1.89 o 
 -14   2   7        6.85        8.49      1.75 o 
 -13   2   7       25.73       22.26      2.40 o 
 -12   2   7        0.18        0.38      1.04 o 
 -11   2   7        0.49        0.45      1.05 o 
 -10   2   7       98.70       91.01      5.12 o 
  -9   2   7       61.89       59.53      5.35 o 
  -8   2   7      848.72      841.14     21.75 o 
  -7   2   7      101.68       99.65      3.93 o 
  -6   2   7      108.97      107.29      5.14 o 
  -5   2   7       44.25       50.42      4.57 o 
  -4   2   7       10.69       13.13      1.21 o 
  -3   2   7        3.23        2.42      0.71 o 
  -2   2   7        7.93       11.09      1.27 o 
  -1   2   7       77.23       72.04      2.19 o 
   0   2   7        9.12       10.25      1.30 o 
   1   2   7      173.27      185.30      4.09 o 
   2   2   7      182.48      182.08      4.07 o 
   3   2   7       69.58       73.38      2.95 o 
   4   2   7      156.55      167.97      3.95 o 
   5   2   7        8.79        8.47      1.03 o 
   6   2   7      103.47       98.95      2.95 o 
   7   2   7        6.28        6.47      1.29 o 
   8   2   7       15.65       16.29      2.19 o 
   9   2   7      315.32      320.52      8.56 o 
  10   2   7        0.51        1.27      0.80 o 
  11   2   7      620.51      621.36     12.14 o 
  12   2   7      129.24      132.58      6.89 o 
  13   2   7        1.07        1.67      1.11 o 
  14   2   7       12.01       10.78      1.91 o 
  15   2   7        0.00        0.16      1.01 o 
  16   2   7       22.49       22.33      2.59 o 
  17   2   7        0.08        1.08      1.07 o 
  18   2   7       18.24       20.42      2.57 o 
 -16   3   7        0.07       -0.49      1.21 o 
 -15   3   7        0.34        1.63      1.40 o 
 -14   3   7        1.07        1.37      1.41 o 
 -13   3   7        1.65        4.62      2.08 o 
 -12   3   7        7.09        6.59      2.34 o 
 -11   3   7        0.56        0.65      1.29 o 
 -10   3   7       90.13       85.72     24.34 o 
  -9   3   7      164.50      152.52     13.92 o 
  -8   3   7       12.40        8.85      2.21 o 
  -7   3   7        1.55        2.28      1.61 o 
  -6   3   7        2.29        2.20      1.58 o 
  -5   3   7       51.77       59.00     10.49 o 
  -4   3   7      153.51      144.06     10.07 o 
  -3   3   7        3.88        3.81      1.47 o 
  -2   3   7       23.92       26.48      3.78 o 
  -1   3   7        8.69        6.03      1.19 o 
   0   3   7       12.13       13.18      1.62 o 
   1   3   7       10.67        8.85      1.91 o 
   2   3   7       26.52       27.09      2.42 o 
   3   3   7        0.27        1.34      0.70 o 
   4   3   7       15.12       13.91      1.43 o 
   5   3   7       64.88       65.01      2.66 o 
   6   3   7       33.00       29.79      3.11 o 
   7   3   7       13.19       15.84      1.68 o 
   8   3   7       42.86       38.77      2.65 o 
   9   3   7       13.44       12.37      1.60 o 
  10   3   7       41.91       41.05      3.40 o 
  11   3   7        0.16        1.31      1.13 o 
  12   3   7        0.19        0.43      1.13 o 
  13   3   7       51.15       52.44      4.20 o 
  14   3   7        7.51        6.11      1.67 o 
  15   3   7        7.11        6.68      1.87 o 
  16   3   7        6.90        6.66      1.83 o 
 -12   4   7       17.97       33.01      5.87 o 
 -11   4   7        2.71        0.63      1.96 o 
 -10   4   7      114.21      101.92     23.64 o 
  -9   4   7       30.39       26.99      4.20 o 
  -8   4   7       14.92       13.39      2.75 o 
  -7   4   7        4.08        1.54      1.80 o 
  -6   4   7        5.07        5.31      5.04 o 
  -5   4   7        3.62        2.41      1.61 o 
  -4   4   7       20.11       17.66      5.25 o 
  -3   4   7        1.45        2.73      1.58 o 
  -2   4   7        1.62        1.14      2.17 o 
  -1   4   7        0.06        0.74      1.35 o 
   0   4   7        3.34        2.44      1.57 o 
   1   4   7       29.12       23.51      3.25 o 
   2   4   7        0.07        0.70      0.98 o 
   3   4   7        0.64       -0.81      0.90 o 
   4   4   7       43.15       38.67      5.03 o 
   5   4   7        8.30        6.95      1.30 o 
   6   4   7        6.83        3.00      1.06 o 
   7   4   7       73.24       65.76      3.46 o 
   8   4   7        5.53        9.17      1.70 o 
   9   4   7       87.61       84.44      4.01 o 
  10   4   7       59.26       55.79      4.15 o 
  11   4   7        1.95        2.31      1.37 o 
  12   4   7        0.03        1.10      1.47 o 
  -3   5   7        1.26       -2.10      3.22 o 
  -2   5   7        1.71        3.19      3.22 o 
  -1   5   7        2.63       -0.18      2.31 o 
   0   5   7        2.54        0.04      1.39 o 
   1   5   7       15.54       17.07      4.34 o 
   2   5   7        2.23        4.54      2.01 o 
   3   5   7       31.07       33.15      6.85 o 
 -19   0   8        4.80        5.59      2.94 o 
 -18   0   8       32.09       52.03      6.71 o 
 -17   0   8        1.40        3.08      1.96 o 
 -16   0   8        1.97        2.66      2.10 o 
 -15   0   8        9.44        8.39      2.52 o 
 -14   0   8       58.38       52.31      4.90 o 
 -13   0   8        0.05        3.78      1.96 o 
 -12   0   8      111.26      120.43      7.27 o 
 -11   0   8       47.27       44.90      4.90 o 
 -10   0   8       20.50       19.81      2.27 o 
  -9   0   8      185.54      192.33      6.28 o 
  -8   0   8       14.88       15.84      1.97 o 
  -7   0   8        0.79       -0.32      0.91 o 
  -6   0   8        2.13        2.66      1.09 o 
  -5   0   8       93.44       87.15      3.75 o 
  -4   0   8      569.10      605.59     14.09 o 
  -3   0   8        0.76        0.77      0.74 o 
  -2   0   8     1402.14     1595.05     32.90 o 
  -1   0   8       89.15      113.72      4.00 o 
   0   0   8      225.22      236.66      9.37 o 
   1   0   8       86.56       96.65      5.32 o 
   2   0   8       65.13       67.00      4.34 o 
   3   0   8       33.34       32.31      3.50 o 
   4   0   8        6.37        3.78      1.26 o 
   5   0   8     1560.99     1542.21     43.64 o 
   6   0   8      213.41      224.07      9.09 o 
   7   0   8       45.79       49.93      3.64 o 
   8   0   8       19.89       19.44      2.80 o 
   9   0   8      195.21      188.76      6.02 o 
  10   0   8      271.27      284.49      8.05 o 
  11   0   8       98.25       88.81      3.94 o 
  12   0   8        1.57        2.38      0.94 o 
  13   0   8       29.46       32.23      2.82 o 
  14   0   8      101.00      109.01      4.64 o 
  15   0   8      141.79      133.22      5.27 o 
  16   0   8        0.41        1.82      1.01 o 
  17   0   8      228.10      227.63      7.55 o 
  18   0   8       28.78       29.96      4.55 o 
  19   0   8        0.55        0.27      0.97 o 
 -19   1   8        1.32        4.72      1.97 o 
 -18   1   8        2.06        1.93      2.66 o 
 -17   1   8        5.46        5.76      2.73 o 
 -16   1   8        0.07        0.03      1.40 o 
 -15   1   8        0.90        0.14      1.29 o 
 -14   1   8       16.67       13.75      3.08 o 
 -13   1   8       41.52       40.40      5.20 o 
 -12   1   8        9.62       11.04      1.74 o 
 -11   1   8      420.97      423.19     10.99 o 
 -10   1   8      289.29      286.77     14.10 o 
  -9   1   8       13.55       18.35      1.88 o 
  -8   1   8       70.58       78.04      3.20 o 
  -7   1   8       40.51       44.69      2.05 o 
  -6   1   8        3.67        4.21      0.81 o 
  -5   1   8      182.35      194.03      8.26 o 
  -4   1   8       76.41       73.23      2.35 o 
  -3   1   8       12.09       13.98      1.23 o 
  -2   1   8        0.14        2.36      0.56 o 
  -1   1   8      384.91      389.95      8.06 o 
   0   1   8       63.25       71.39      4.86 o 
   1   1   8       15.51       20.03      1.62 o 
   2   1   8       77.76       77.78      3.17 o 
   3   1   8       24.96       24.45      1.64 o 
   4   1   8        0.01        0.38      0.46 o 
   5   1   8       35.76       38.43      2.46 o 
   6   1   8      475.98      476.13      9.39 o 
   7   1   8      316.38      293.66      8.36 o 
   8   1   8      655.09      648.26     12.19 o 
   9   1   8      605.09      601.06     19.28 o 
  10   1   8       52.17       54.79      2.50 o 
  11   1   8        2.43        1.56      0.80 o 
  12   1   8      142.02      130.68      7.54 o 
  13   1   8        0.01        1.17      0.80 o 
  14   1   8       42.15       35.14      2.56 o 
  15   1   8       29.44       30.72      2.36 o 
  16   1   8       30.95       32.70      2.49 o 
  17   1   8        0.01        1.37      1.13 o 
  18   1   8        2.50        0.42      0.99 o 
  19   1   8        1.33        0.48      1.68 o 
 -17   2   8        4.09        2.31      2.66 o 
 -16   2   8       35.10       36.64      3.79 o 
 -15   2   8       19.30       14.90      2.69 o 
 -14   2   8        0.04        0.21      1.21 o 
 -13   2   8        2.45        3.20      1.31 o 
 -12   2   8       71.89       64.72      3.63 o 
 -11   2   8       10.23       11.72      2.45 o 
 -10   2   8       82.12       79.90      4.34 o 
  -9   2   8       59.75       58.07      3.73 o 
  -8   2   8      162.92      164.95      5.33 o 
  -7   2   8      437.11      431.37     13.28 o 
  -6   2   8       44.56       35.84      2.63 o 
  -5   2   8       32.28       29.72      2.37 o 
  -4   2   8       77.90       83.44      3.28 o 
  -3   2   8       39.19       39.46      3.40 o 
  -2   2   8       86.43       81.86      4.33 o 
  -1   2   8      120.49      129.08      4.09 o 
   0   2   8        3.85        2.59      1.20 o 
   1   2   8       88.91       80.85      2.54 o 
   2   2   8       11.61       12.36      1.19 o 
   3   2   8        0.76        0.44      0.56 o 
   4   2   8        0.72        0.88      0.56 o 
   5   2   8        2.53        1.95      0.75 o 
   6   2   8        9.34        9.79      1.19 o 
   7   2   8      251.56      258.70      5.59 o 
   8   2   8       41.25       44.50      3.73 o 
   9   2   8       71.00       74.84      3.09 o 
  10   2   8      526.05      529.64     10.85 o 
  11   2   8       32.90       27.04      2.77 o 
  12   2   8       16.75       19.15      3.59 o 
  13   2   8        3.01        2.12      0.93 o 
  14   2   8       25.89       22.79      2.67 o 
  15   2   8        0.11       -0.29      1.19 o 
  16   2   8       14.38       15.69      2.52 o 
  17   2   8        1.74        0.83      1.21 o 
 -15   3   8        1.12        4.16      1.77 o 
 -14   3   8       11.04       14.19      2.39 o 
 -13   3   8        0.13       -1.14      1.21 o 
 -12   3   8        4.60        4.49      1.52 o 
 -11   3   8        9.84        5.99      1.64 o 
 -10   3   8        3.89        5.02      1.52 o 
  -9   3   8       29.66       32.86      3.99 o 
  -8   3   8        2.91        3.50      1.60 o 
  -7   3   8        0.04       -0.98      1.14 o 
  -6   3   8        8.92        9.52      2.94 o 
  -5   3   8        3.23        4.91      1.71 o 
  -4   3   8        0.01        1.07      2.03 o 
  -3   3   8        1.94        2.46      1.50 o 
  -2   3   8       14.53       15.01      2.87 o 
  -1   3   8        1.06        0.72      0.92 o 
   0   3   8      139.48      130.49      4.48 o 
   1   3   8      306.78      290.63      8.94 o 
   2   3   8        9.91       15.10      5.18 o 
   3   3   8      352.19      313.48      7.81 o 
   4   3   8        1.03        3.53      1.15 o 
   5   3   8       71.96       74.49      3.73 o 
   6   3   8        3.09        3.81      1.01 o 
   7   3   8        2.92        3.37      0.99 o 
   8   3   8       24.51       25.44      2.04 o 
   9   3   8        2.00        1.29      0.94 o 
  10   3   8       88.20      100.13      3.52 o 
  11   3   8        0.21        0.01      1.07 o 
  12   3   8       26.30       31.70      3.21 o 
  13   3   8        0.11       -1.07      1.07 o 
  14   3   8        0.07       -1.12      1.12 o 
  15   3   8        8.63        5.59      2.66 o 
 -11   4   8        3.57        4.34      3.64 o 
 -10   4   8       54.17       55.39      7.69 o 
  -9   4   8        2.48       -1.43      1.77 o 
  -8   4   8        9.46       12.90      4.55 o 
  -7   4   8        4.85        4.98      2.08 o 
  -6   4   8        2.11        0.84      1.78 o 
  -5   4   8       13.19       12.94      2.71 o 
  -4   4   8        1.68        0.47      1.67 o 
  -3   4   8        7.64        7.07      2.20 o 
  -2   4   8        0.65        2.15      1.63 o 
  -1   4   8        3.12        3.62      1.72 o 
   0   4   8        0.03       -0.37      1.44 o 
   1   4   8       47.24       39.94      4.38 o 
   2   4   8       57.57       58.59      7.13 o 
   3   4   8       12.66       12.26      1.80 o 
   4   4   8        4.29        1.90      1.16 o 
   5   4   8        0.68        1.33      1.13 o 
   6   4   8       15.72       12.31      1.93 o 
   7   4   8       78.89       68.47      3.57 o 
   8   4   8       14.68       14.03      2.06 o 
   9   4   8       10.62        8.08      1.73 o 
  10   4   8        0.22       -0.23      1.08 o 
  11   4   8       27.85       36.51      5.32 o 
 -18   1   9        0.00        0.42      2.24 o 
 -17   1   9        6.38        7.24      3.64 o 
 -16   1   9        6.07       11.40      2.37 o 
 -15   1   9        6.75        7.23      3.50 o 
 -14   1   9        0.62       -0.57      1.61 o 
 -13   1   9        4.97        8.75      1.60 o 
 -12   1   9       41.62       41.07      3.03 o 
 -11   1   9      177.63      189.76      5.78 o 
 -10   1   9      497.26      493.07     18.36 o 
  -9   1   9        0.22        3.09      1.05 o 
  -8   1   9        0.07       -0.38      0.77 o 
  -7   1   9       19.67       26.60      1.85 o 
  -6   1   9       21.11       24.33      1.73 o 
  -5   1   9       71.01       65.47     10.48 o 
  -4   1   9       79.07       73.76      2.98 o 
  -3   1   9       20.90       23.87      1.91 o 
  -2   1   9        7.63        6.72      1.09 o 
  -1   1   9        1.02        1.34      0.70 o 
   0   1   9       46.73       53.02      2.43 o 
   1   1   9        5.42        4.55      0.91 o 
   2   1   9      137.14      134.58      4.92 o 
   3   1   9        0.69        0.70      0.79 o 
   4   1   9      192.66      189.89      4.92 o 
   5   1   9       74.38       80.09      2.99 o 
   6   1   9      155.14      139.27      4.17 o 
   7   1   9      728.95      744.01     13.84 o 
   8   1   9        0.07       -0.47      0.68 o 
   9   1   9      399.10      432.02      9.18 o 
  10   1   9        1.69        0.62      0.73 o 
  11   1   9       13.07       12.10      1.55 o 
  12   1   9       42.37       45.34      3.70 o 
  13   1   9      103.80       95.24      5.50 o 
  14   1   9        2.87        1.26      0.82 o 
  15   1   9       18.77       21.51      2.18 o 
  16   1   9        4.81        2.80      0.99 o 
  17   1   9        0.43        0.53      1.13 o 
 -16   2   9        1.19        0.63      1.87 o 
 -15   2   9        2.06       -0.42      1.29 o 
 -14   2   9        9.44        8.97      1.90 o 
 -13   2   9        1.64        2.71      1.44 o 
 -12   2   9       30.00       32.94      2.89 o 
 -11   2   9       15.49       12.49      1.94 o 
 -10   2   9        0.10       -0.94      0.94 o 
  -9   2   9        7.31        7.55      1.57 o 
  -8   2   9       62.88       61.63      3.91 o 
  -7   2   9      138.89      139.17      5.98 o 
  -6   2   9       10.42        9.18      3.08 o 
  -5   2   9        0.09        0.84      1.19 o 
  -4   2   9       35.46       36.96      5.11 o 
  -3   2   9        2.89        2.91      0.98 o 
  -2   2   9      124.02      118.95      5.59 o 
  -1   2   9       30.46       30.27      2.85 o 
   0   2   9      186.19      169.16      5.01 o 
   1   2   9        1.93        2.32      1.43 o 
   2   2   9       12.61       15.99      1.45 o 
   3   2   9        3.77        5.51      0.93 o 
   4   2   9       28.60       28.08      2.85 o 
   5   2   9        8.73        9.31      1.29 o 
   6   2   9       21.27       19.84      2.31 o 
   7   2   9       41.13       39.35      3.21 o 
   8   2   9        4.62        5.67      1.15 o 
   9   2   9        0.03        0.44      0.76 o 
  10   2   9       25.89       29.95      3.16 o 
  11   2   9        7.25        6.94      1.50 o 
  12   2   9       42.02       43.37      3.56 o 
  13   2   9        8.87        6.53      1.38 o 
  14   2   9        4.53        4.33      1.53 o 
  15   2   9        1.89        2.31      1.23 o 
  16   2   9        1.07        0.92      1.23 o 
 -13   3   9        8.65        9.63      2.74 o 
 -12   3   9        7.36        9.35      1.92 o 
 -11   3   9       12.58       11.22      2.08 o 
 -10   3   9        8.25       10.12      2.47 o 
  -9   3   9        1.56        1.26      1.47 o 
  -8   3   9        5.32        2.74      4.90 o 
  -7   3   9       19.79       19.33      2.85 o 
  -6   3   9        1.41        2.85      1.60 o 
  -5   3   9        0.14       -0.59      1.41 o 
  -4   3   9        5.48        6.15      3.71 o 
  -3   3   9        2.94        4.59      1.81 o 
  -2   3   9       63.69       56.90      4.84 o 
  -1   3   9      129.46      125.35      6.23 o 
   0   3   9        4.36        7.30      1.56 o 
   1   3   9        4.10        4.24      1.30 o 
   2   3   9        7.73        7.14      1.48 o 
   3   3   9       73.84       63.98      3.43 o 
   4   3   9       52.05       47.01      4.05 o 
   5   3   9       18.57       19.93      1.77 o 
   6   3   9        3.76        3.54      1.04 o 
   7   3   9       59.38       59.96      2.85 o 
   8   3   9      129.19      118.65      4.22 o 
   9   3   9        4.80        5.01      1.26 o 
  10   3   9        8.94        9.05      1.54 o 
  11   3   9        1.83        2.69      1.41 o 
  12   3   9       12.59       12.23      5.04 o 
  13   3   9        9.00        9.28      1.98 o 
  -8   4   9        3.96       -0.42      3.08 o 
  -7   4   9        2.19        0.98      3.36 o 
  -6   4   9       13.19       12.81      2.64 o 
  -5   4   9       33.44       34.58      4.23 o 
  -4   4   9        3.59        5.79      3.29 o 
  -3   4   9       17.28       20.54      3.85 o 
  -2   4   9       57.33       58.18      5.94 o 
  -1   4   9       21.37       21.44     10.14 o 
   0   4   9       19.88       15.56      3.43 o 
   1   4   9        0.00       -0.66      1.40 o 
   2   4   9       16.96       19.99      3.22 o 
   3   4   9        5.40        8.25      2.94 o 
   4   4   9        6.91        6.70      1.81 o 
   5   4   9       46.99       44.55      3.37 o 
   6   4   9        1.04        1.51      1.15 o 
   7   4   9        5.20        4.69      1.78 o 
   8   4   9        0.18        2.78      2.38 o 
 -16   0  10       38.88       49.65      6.29 o 
 -15   0  10       31.67       31.33      4.90 o 
 -14   0  10      212.18      232.32     11.47 o 
 -13   0  10      787.93      814.32     28.53 o 
 -12   0  10       49.90       41.96      5.18 o 
 -11   0  10      133.87      129.24      7.69 o 
 -10   0  10       14.68       16.36      3.22 o 
  -9   0  10       40.55       40.72      3.36 o 
  -8   0  10        4.03        3.08      1.38 o 
  -7   0  10        0.20       -0.33      1.26 o 
  -6   0  10        2.65        2.54      1.23 o 
  -5   0  10        6.90       10.14      1.68 o 
  -4   0  10      195.24      203.20      6.61 o 
  -3   0  10       63.09       59.44      4.90 o 
  -2   0  10       77.96       90.78      6.01 o 
  -1   0  10       11.72        9.09      2.38 o 
   0   0  10        4.02        1.96      1.40 o 
   1   0  10      109.35      118.75      6.71 o 
   2   0  10        3.61        4.48      1.68 o 
   3   0  10      534.44      543.53     18.74 o 
   4   0  10     1472.98     1503.04     44.06 o 
   5   0  10       58.11       53.15      4.62 o 
   6   0  10     2312.30     2320.30     65.18 o 
   7   0  10      837.58      807.19     25.88 o 
   8   0  10        7.55        9.93      2.38 o 
   9   0  10        2.55        6.15      1.96 o 
  10   0  10       27.92       24.20      3.64 o 
  11   0  10        3.41        7.41      2.24 o 
  12   0  10       23.70       25.74      3.78 o 
  13   0  10       35.65       28.53      4.06 o 
  14   0  10       13.16       13.01      2.94 o 
  15   0  10        0.36        1.26      1.40 o 
  16   0  10        0.39        0.00      1.26 o 
 -16   1  10        7.30        6.32      2.66 o 
 -15   1  10        0.62        2.94      1.77 o 
 -14   1  10        1.81        1.80      1.67 o 
 -13   1  10        3.34        2.74      1.63 o 
 -12   1  10        5.55        7.81      1.65 o 
 -11   1  10        5.07        4.28      1.34 o 
 -10   1  10      168.09      161.39      5.32 o 
  -9   1  10       40.71       35.77      2.72 o 
  -8   1  10       12.47       12.47      1.70 o 
  -7   1  10       30.06       25.43      2.20 o 
  -6   1  10        4.94        3.96      1.07 o 
  -5   1  10      200.89      216.33      5.86 o 
  -4   1  10       85.28       84.35      3.38 o 
  -3   1  10       62.15       55.16      3.78 o 
  -2   1  10       16.69       15.21      3.02 o 
  -1   1  10        0.54        1.29      0.78 o 
   0   1  10       20.46       24.05      2.52 o 
   1   1  10        9.65        6.72      1.47 o 
   2   1  10       35.57       41.93      3.26 o 
   3   1  10       70.72       72.52      3.74 o 
   4   1  10      160.40      161.59     10.98 o 
   5   1  10       19.56       22.22      2.41 o 
   6   1  10        1.94        3.15      0.98 o 
   7   1  10       24.86       22.04      2.02 o 
   8   1  10        0.17        1.14      0.86 o 
   9   1  10       27.04       26.33      2.28 o 
  10   1  10       21.54       26.31      2.25 o 
  11   1  10        0.06        0.66      0.75 o 
  12   1  10       17.83       14.30      1.76 o 
  13   1  10        0.64        2.78      1.04 o 
  14   1  10       82.51       87.90      8.67 o 
  15   1  10       60.84       53.54      5.55 o 
  16   1  10       22.56       32.05      2.70 o 
 -14   2  10        0.95        1.04      1.42 o 
 -13   2  10        0.41        1.70      1.42 o 
 -12   2  10        0.52        2.75      1.42 o 
 -11   2  10        4.29        6.58      1.64 o 
 -10   2  10       42.02       51.41      6.29 o 
  -9   2  10        0.42        1.52      1.43 o 
  -8   2  10       75.18       67.85      4.48 o 
  -7   2  10       32.64       29.39      4.83 o 
  -6   2  10        5.59        5.18      1.78 o 
  -5   2  10        6.98        4.73      1.63 o 
  -4   2  10       20.68       19.77      3.36 o 
  -3   2  10        9.79        8.34      1.46 o 
  -2   2  10       21.63       19.92      2.01 o 
  -1   2  10       23.77       25.52      2.95 o 
   0   2  10      114.52      104.17      5.32 o 
   1   2  10      226.93      208.83      7.55 o 
   2   2  10        0.10        1.68      1.22 o 
   3   2  10       40.57       41.25      2.67 o 
   4   2  10        0.03        1.26      0.80 o 
   5   2  10       19.57       22.44      2.01 o 
   6   2  10       10.96       15.36      1.75 o 
   7   2  10       25.80       36.60      3.95 o 
   8   2  10       24.84       31.19      3.86 o 
   9   2  10      198.49      192.63      5.62 o 
  10   2  10      104.37       91.44      4.59 o 
  11   2  10        0.01       -0.37      0.75 o 
  12   2  10       26.51       25.31      2.94 o 
  13   2  10        6.00        5.98      1.34 o 
  14   2  10        0.72       -0.23      1.11 o 
 -11   3  10        0.02       -0.34      2.38 o 
 -10   3  10        0.02        0.21      1.78 o 
  -9   3  10        6.82        5.83      2.17 o 
  -8   3  10        6.38        5.11      2.08 o 
  -7   3  10        1.21        2.80      1.83 o 
  -6   3  10        0.09        0.98      1.53 o 
  -5   3  10        7.15        5.94      2.12 o 
  -4   3  10        1.53        1.52      1.52 o 
  -3   3  10       12.97       10.73      2.49 o 
  -2   3  10        0.01       -0.24      1.50 o 
  -1   3  10       28.82       26.33      3.46 o 
   0   3  10        1.89        3.14      1.55 o 
   1   3  10        0.22        0.64      1.00 o 
   2   3  10       49.21       46.13      3.30 o 
   3   3  10        0.14        0.58      1.03 o 
   4   3  10        7.09        3.54      2.36 o 
   5   3  10        2.77        5.27      1.67 o 
   6   3  10        0.31       -0.20      0.97 o 
   7   3  10        0.22        1.79      1.25 o 
   8   3  10        0.10       -0.79      0.82 o 
   9   3  10       19.29       18.75      2.14 o 
  10   3  10        1.43        2.78      1.12 o 
  11   3  10       11.65       12.07      2.27 o 
  -4   4  10        0.27       -1.96      3.08 o 
  -3   4  10       12.88       16.36      5.04 o 
  -2   4  10       33.86       29.78      3.96 o 
  -1   4  10        0.15       -1.17      1.17 o 
   0   4  10        1.15        2.99      1.86 o 
   1   4  10        2.39        2.14      1.88 o 
   2   4  10        0.86        3.20      1.82 o 
   3   4  10        2.92        5.26      2.25 o 
   4   4  10        4.74        4.91      1.88 o 
 -14   1  11       34.04       33.92      3.85 o 
 -13   1  11       14.55       17.16      4.62 o 
 -12   1  11        6.98        4.72      1.83 o 
 -11   1  11       35.80       37.84      5.43 o 
 -10   1  11        2.30        2.77      1.19 o 
  -9   1  11       22.48       18.55      2.71 o 
  -8   1  11        0.21        1.01      1.23 o 
  -7   1  11        0.21        0.16      1.19 o 
  -6   1  11        3.66        5.52      1.68 o 
  -5   1  11       27.26       23.19      2.21 o 
  -4   1  11        0.00        0.39      0.80 o 
  -3   1  11       85.38       91.06      6.99 o 
  -2   1  11       54.54       54.38      3.69 o 
  -1   1  11        1.24        1.22      1.17 o 
   0   1  11        6.62        5.50      1.55 o 
   1   1  11      175.94      195.81      6.95 o 
   2   1  11        3.99        4.35      1.43 o 
   3   1  11      647.23      664.62     16.21 o 
   4   1  11      134.66      134.42      7.41 o 
   5   1  11       12.51       11.19      1.93 o 
   6   1  11       13.87       16.60      2.31 o 
   7   1  11       29.40       33.30      3.15 o 
   8   1  11       27.75       25.81      3.71 o 
   9   1  11        0.01       -0.20      0.98 o 
  10   1  11        9.40        9.25      1.48 o 
  11   1  11        0.30        0.41      0.80 o 
  12   1  11        0.61       -0.17      0.82 o 
  13   1  11        0.22        0.30      0.83 o 
  14   1  11       22.21       26.95      2.91 o 
 -12   2  11        0.00        2.10      1.97 o 
 -11   2  11        4.22        0.77      1.68 o 
 -10   2  11        1.73        2.13      1.82 o 
  -9   2  11        1.38        3.29      1.77 o 
  -8   2  11        7.04        9.22      2.80 o 
  -7   2  11       55.22       49.31      6.15 o 
  -6   2  11        0.99        1.86      1.82 o 
  -5   2  11        0.44        0.40      1.31 o 
  -4   2  11       33.81       35.16      3.56 o 
  -3   2  11        9.86        6.84      1.91 o 
  -2   2  11       10.28        8.84      1.87 o 
  -1   2  11        0.00        0.16      1.28 o 
   0   2  11       70.27       73.07      4.22 o 
   1   2  11       76.13       68.59     10.70 o 
   2   2  11        1.36        2.64      1.34 o 
   3   2  11       24.02       23.75      2.80 o 
   4   2  11       10.33       12.93      2.19 o 
   5   2  11        4.60        4.01      1.18 o 
   6   2  11        5.26        3.97      1.12 o 
   7   2  11        1.02        4.17      1.14 o 
   8   2  11       10.93       14.04      1.87 o 
   9   2  11        8.66        9.86      1.64 o 
  10   2  11       10.00        6.69      2.57 o 
  11   2  11        3.37        3.46      1.24 o 
  12   2  11       68.05       80.33      4.70 o 
  -9   3  11        7.39        6.15      3.08 o 
  -8   3  11       11.88       21.82      4.76 o 
  -7   3  11        0.00       -1.04      1.57 o 
  -6   3  11        1.69        3.69      1.84 o 
  -5   3  11        0.09       -1.48      1.48 o 
  -4   3  11       26.04       26.73      3.57 o 
  -3   3  11        2.69        4.12      1.87 o 
  -2   3  11        7.69        9.16      2.73 o 
  -1   3  11        3.34        1.40      1.63 o 
   0   3  11       13.21       17.26      3.10 o 
   1   3  11        0.24        1.43      1.09 o 
   2   3  11       20.35       22.30      4.55 o 
   3   3  11       31.00       29.13      3.12 o 
   4   3  11        5.36        4.62      1.75 o 
   5   3  11        0.73        2.64      1.57 o 
   6   3  11        6.68        7.09      1.93 o 
   7   3  11       25.87       29.52      3.31 o 
   8   3  11        0.02       -0.45      0.88 o 
 -12   0  12      145.45      128.54      8.25 o 
 -11   0  12       11.99       12.17      3.08 o 
 -10   0  12       25.71       27.83      4.34 o 
  -8   0  12       56.34       51.89      6.15 o 
  -7   0  12       67.73       62.66      6.85 o 
  -6   0  12       55.66       63.50      6.85 o 
  -5   0  12      102.23      121.83      8.11 o 
  -4   0  12        4.21        5.32      2.38 o 
  -3   0  12       30.30       28.39      4.34 o 
  -2   0  12        0.27       -1.26      1.40 o 
  -1   0  12        0.52        0.28      1.68 o 
   1   0  12        0.00       -0.70      1.40 o 
   2   0  12      133.21      118.19      7.41 o 
   3   0  12        1.76        2.38      1.96 o 
   4   0  12        0.91        0.70      1.68 o 
   5   0  12      120.82      103.64      6.99 o 
   6   0  12       11.53        7.69      2.52 o 
   7   0  12       77.99       74.55      5.87 o 
   8   0  12        1.55        1.96      1.68 o 
   9   0  12       59.23       57.91      6.29 o 
  10   0  12        0.00        1.96      1.68 o 
  11   0  12       67.82       73.43      6.01 o 
  12   0  12      144.88      170.36      9.65 o 
 -12   1  12        8.67        5.32      2.94 o 
 -11   1  12        0.35        0.28      1.68 o 
 -10   1  12        0.01        1.50      1.57 o 
  -9   1  12        0.02       -0.86      1.23 o 
  -8   1  12        1.12       -0.15      1.33 o 
  -7   1  12       16.01       15.06      2.66 o 
  -6   1  12       13.60       15.11      3.64 o 
  -5   1  12       18.85       17.56      3.85 o 
  -4   1  12       23.29       22.99      3.64 o 
  -3   1  12       18.35       19.49      3.15 o 
  -2   1  12       74.04       69.60      4.43 o 
  -1   1  12       12.28        6.69      1.81 o 
   0   1  12       73.78       76.61      5.18 o 
   1   1  12      203.16      186.91      7.41 o 
   2   1  12       17.75       26.55      5.52 o 
   3   1  12      105.64      106.10      5.13 o 
   4   1  12      265.30      267.03      9.37 o 
   5   1  12       52.20       50.62      4.12 o 
   6   1  12        3.64        3.14      1.27 o 
   7   1  12       15.45       17.77      2.51 o 
   8   1  12        2.38        4.20      1.43 o 
   9   1  12        1.50        0.72      1.17 o 
  10   1  12        1.54        0.59      1.03 o 
  11   1  12       10.78        9.34      2.24 o 
  12   1  12        2.58        2.38      1.82 o 
 -10   2  12        0.72        1.96      2.66 o 
  -9   2  12        6.05        8.11      2.45 o 
  -8   2  12        0.29        1.52      1.63 o 
  -7   2  12        0.44        4.55      1.81 o 
  -6   2  12        1.70        0.62      1.53 o 
  -5   2  12        1.06       -0.16      1.41 o 
  -4   2  12       44.08       45.10      4.05 o 
  -3   2  12        0.83       -1.40      1.68 o 
  -2   2  12       22.56       16.64      3.92 o 
  -1   2  12       10.49       10.45      3.08 o 
   0   2  12      251.84      262.55      8.87 o 
   1   2  12      111.19      129.17     12.03 o 
   2   2  12        4.99        4.85      1.67 o 
   3   2  12        0.01        1.00      1.13 o 
   4   2  12        1.19        3.78      1.48 o 
   5   2  12       26.66       21.29      2.82 o 
   6   2  12        7.06        6.42      1.68 o 
   7   2  12        0.68        3.16      1.17 o 
   8   2  12       15.08       21.52      2.28 o 
   9   2  12       32.58       42.17      3.91 o 
  10   2  12        7.98       15.39      3.50 o 
  -4   3  12        1.30        0.98      2.66 o 
  -3   3  12        0.18        0.98      2.94 o 
  -2   3  12        2.15       -0.84      2.38 o 
  -1   3  12        7.39        3.64      3.36 o 
   2   3  12        0.54        3.36      1.96 o 
   3   3  12        2.91        4.34      2.24 o 
   4   3  12        7.31       13.01      3.08 o 
  -8   1  13       11.02       11.61      3.64 o 
  -7   1  13        7.97       12.59      3.78 o 
  -6   1  13       25.35       33.29      5.59 o 
  -5   1  13        0.86       -0.28      2.24 o 
  -4   1  13       12.36       10.71      2.42 o 
  -3   1  13       35.29       43.27      4.34 o 
  -2   1  13        1.15       -0.34      1.75 o 
  -1   1  13       54.46       57.41      4.64 o 
   0   1  13        4.93        4.55      1.78 o 
   1   1  13        0.21       -0.58      1.40 o 
   2   1  13      127.41      121.19      5.87 o 
   3   1  13       20.53       20.09      2.92 o 
   4   1  13       32.05       32.65      3.85 o 
   5   1  13        1.67        1.40      1.19 o 
   6   1  13       53.62       52.43      5.18 o 
   7   1  13       11.01        9.08      3.99 o 
  -3   2  13       10.98        6.71      3.08 o 
  -2   2  13       37.90       34.41      5.73 o 
  -1   2  13       35.87       38.60      5.87 o 
   0   2  13       10.83        5.75      6.15 o 
   1   2  13       69.31       71.85      4.83 o 
   2   2  13        6.94        4.01      1.77 o 
   3   2  13        0.62        1.54      1.96 o 
   4   2  13        0.22        2.24      1.82 o 
   5   2  13        0.36        0.14      1.82 o 
  -4   0  14      130.10      123.37      9.09 o 
  -3   0  14        0.01        1.12      2.38 o 
  -2   0  14       29.74       28.25      5.04 o 
  -1   0  14        0.45        0.14      1.96 o 
   0   0  14       32.84       40.56      6.01 o 
   1   0  14        2.15        0.42      1.96 o 
   2   0  14       23.05       26.30      4.62 o 
   3   0  14       59.37       68.68      7.55 o 
  -2   1  14        0.28       -0.70      1.82 o 
  -1   1  14        3.16        5.45      2.66 o 
   0   1  14        1.55        2.94      2.52 o 
   1   1  14        2.75        3.22      2.52 o 
   2   1  14        0.30        1.40      1.96 o 
                                                 
